# Supplementary material for: 2,4-Bis(2-eth­oxy­phen­yl)-7-methyl-3-aza­bicyclo­[3.3.1]nonan-9-one
Source: Acta Crystallogr Sect E Struct Rep Online. 2011 May 20;67(Pt 6):o1475–6. doi: 10.1107/S1600536811018472 (PMC3120546; doi:10.1107/S1600536811018472)
Supplement: Supplementary file 1 [file e-67-o1475-sup1.cif]

##############################################################################
#                                                                            #
# This CIF contains the data in a paper accepted for publication in          #
# Acta Crystallographica Section E. It conforms to the requirements of       #
# Notes for Authors for Acta Crystallographica Section E, and has been       #
# peer reviewed under the auspices of the IUCr Commission on Journals.       #
#                                                                            #
# Full details of the Crystallographic Information File format               #
# are given in the paper "The Crystallographic Information File (CIF):       #
# a New Standard Archive File for Crystallography" by S. R. Hall, F. H.      #
# Allen and I. D. Brown [Acta Cryst. (1991), A47, 655-685].                  #
#                                                                            #
# The current version of the core CIF dictionary is obtainable from          #
# ftp://ftp.iucr.org/pub/cif_core.dic.                                       #
#                                                                            #
# Software is freely available for graphical display of the structure(s)     #
# in this CIF. For information consult the CIF software page                 #
# http://www.iucr.org/resources/cif/software.                                #
#                                                                            #
# This file may be used for bona fide research purposes within the           #
# scientific community so long as proper attribution is given to the journal # 
# article from which it was obtained.                                        #
#                                                                            #
##############################################################################
data_global
_audit_creation_method     'SHELXL-97'
_journal_data_validation_number     ?
_journal_date_recd_electronic     2011-05-12
_journal_date_accepted     2011-05-16
_journal_name_full     'Acta Crystallographica, Section E'
_journal_year     2011
_journal_volume     67
_journal_issue      6
_journal_page_first     o1475
_journal_page_last     o1476
_journal_paper_category     QO
_journal_coeditor_code     LW2064
_publ_contact_author_name     'Yeon Tae Jeong'
_publ_contact_author_address
;
Department of Image Science and Engineering
Pukyong National University
Busan, Korea
;
_publ_contact_author_email     ytjeong@pknu.ac.kr
_publ_contact_author_fax     '  '
_publ_contact_author_phone     '+82-51-629-6411'
_publ_section_title
;
2,4-Bis(2-ethoxyphenyl)-7-methyl-3-azabicyclo[3.3.1]nonan-9-one
;
loop_
    _publ_author_name
    _publ_author_address
    'P. Parthiban'
;     Department of Image Science and Engineering
      Pukyong National University
      Busan 608 737
      Republic of Korea
;
    'V. Ramkumar'
;     Department of Chemistry
      Indian Institute of Technology Madras,
      Chennai, Tamilnadu
      India
;
    'Dong Ho Park'
;     Department of Biomedicinal Chemistry
      Inje University
      Gimhae, Gyeongnam 621 749
      Republic of Korea
;
    'Yeon Tae Jeong'
;     Department of Image Science and Engineering
      Pukyong National University
      Busan 608 737
      Republic of Korea
;
_publ_section_synopsis     .
data_I
_audit_creation_method     SHELXL-97
_chemical_name_systematic
;
2,4-Bis(2-ethoxyphenyl)-7-methyl-3-azabicyclo[3.3.1]nonan-9-one
;
_chemical_name_common     ?
_chemical_formula_moiety     'C25 H31 N O3'
_chemical_formula_sum     'C25 H31 N O3'
_chemical_formula_iupac     'C25 H31 N O3'
_chemical_formula_weight     393.51
_chemical_melting_point     ?
_symmetry_cell_setting     monoclinic
_symmetry_space_group_name_H-M     'P 21/n'
_symmetry_space_group_name_Hall     '-P 2yn'
loop_
    _symmetry_equiv_pos_as_xyz
    'x, y, z'
    '-x+1/2, y+1/2, -z+1/2'
    '-x, -y, -z'
    'x-1/2, -y-1/2, z-1/2'
_cell_length_a     10.3147(6)
_cell_length_b     11.8817(6)
_cell_length_c     18.7809(10)
_cell_angle_alpha     90.00
_cell_angle_beta     100.866(2)
_cell_angle_gamma     90.00
_cell_volume     2260.4(2)
_cell_formula_units_Z     4
_cell_measurement_reflns_used     3407
_cell_measurement_theta_min     2.64
_cell_measurement_theta_max     21.84
_cell_measurement_temperature     298(2)
_exptl_crystal_description     Block
_exptl_crystal_colour     colourless
_exptl_crystal_size_max     0.35
_exptl_crystal_size_mid     0.28
_exptl_crystal_size_min     0.15
_exptl_crystal_density_diffrn     1.156
_exptl_crystal_density_meas     ?
_exptl_crystal_density_method     'not measured'
_exptl_crystal_F_000     848
_exptl_absorpt_coefficient_mu     0.075
_exptl_absorpt_correction_type     multi-scan
_exptl_absorpt_process_details     '(SADABS; Bruker, 2004)'
_exptl_absorpt_correction_T_min     0.9742
_exptl_absorpt_correction_T_max     0.9888
_exptl_special_details
;
;
_diffrn_ambient_temperature     298(2)
_diffrn_radiation_type     MoK\a
_diffrn_radiation_wavelength     0.71073
_diffrn_radiation_source     'fine-focus sealed tube'
_diffrn_radiation_monochromator     graphite
_diffrn_measurement_device_type     'Bruker APEXII CCD area-detector'
_diffrn_measurement_method     '\f and \w'
_diffrn_detector_area_resol_mean     ?
_diffrn_reflns_number     12446
_diffrn_reflns_av_R_equivalents     0.0245
_diffrn_reflns_av_sigmaI/netI     0.0300
_diffrn_reflns_theta_min     2.04
_diffrn_reflns_theta_max     25.64
_diffrn_reflns_theta_full     25.00
_diffrn_measured_fraction_theta_max     0.909
_diffrn_measured_fraction_theta_full     0.918
_diffrn_reflns_limit_h_min     -10
_diffrn_reflns_limit_h_max     11
_diffrn_reflns_limit_k_min     -14
_diffrn_reflns_limit_k_max     14
_diffrn_reflns_limit_l_min     -22
_diffrn_reflns_limit_l_max     16
_diffrn_standards_number     ?
_diffrn_standards_interval_count     ?
_diffrn_standards_interval_time     ?
_diffrn_standards_decay_%     ?
_refine_special_details
;
Refinement of <i>F</i>^2^ against ALL reflections. The weighted <i>R</i>-factor
<i>wR</i> and
goodness of fit <i>S</i> are based on <i>F</i>^2^, conventional
<i>R</i>-factors <i>R</i> are based
on <i>F</i>, with <i>F</i> set to zero for negative <i>F</i>^2^. The threshold
expression of
<i>F</i>^2^ > \s(<i>F</i>^2^) is used only for calculating <i>R</i>-factors(gt)
<i>etc</i>. and is
not relevant to the choice of reflections for refinement. <i>R</i>-factors
based
on <i>F</i>^2^ are statistically about twice as large as those based on
<i>F</i>, and <i>R</i>-
factors based on ALL data will be even larger.
;
_reflns_number_total     3876
_reflns_number_gt     2415
_reflns_threshold_expression     I>2\s(I)
_refine_ls_structure_factor_coef     Fsqd
_refine_ls_matrix_type     full
_refine_ls_R_factor_all     0.0767
_refine_ls_R_factor_gt     0.0419
_refine_ls_wR_factor_gt     0.0998
_refine_ls_wR_factor_ref     0.1172
_refine_ls_goodness_of_fit_ref     1.029
_refine_ls_restrained_S_all     1.029
_refine_ls_number_reflns     3876
_refine_ls_number_parameters     269
_refine_ls_number_restraints     0
_refine_ls_hydrogen_treatment     mixed
_refine_ls_weighting_scheme     calc
_refine_ls_weighting_details
         'calc w=1/[\s^2^(Fo^2^)+(0.0470P)^2^+0.3732P] where P=(Fo^2^+2Fc^2^)/3'
_atom_sites_solution_hydrogens     geom
_atom_sites_solution_primary     direct
_atom_sites_solution_secondary     difmap
_refine_ls_shift/su_max     0.000
_refine_ls_shift/su_mean     0.000
_refine_diff_density_max     0.117
_refine_diff_density_min     -0.129
_refine_ls_extinction_method     none
_refine_ls_extinction_coef     ?
loop_
    _atom_type_symbol
    _atom_type_description
    _atom_type_scat_dispersion_real
    _atom_type_scat_dispersion_imag
    _atom_type_scat_source
    'C' 'C' 0.0033 0.0016
                         'International Tables Vol C Tables 4.2.6.8 and 6.1.1.4'
    'H' 'H' 0.0000 0.0000
                         'International Tables Vol C Tables 4.2.6.8 and 6.1.1.4'
    'N' 'N' 0.0061 0.0033
                         'International Tables Vol C Tables 4.2.6.8 and 6.1.1.4'
    'O' 'O' 0.0106 0.0060
                         'International Tables Vol C Tables 4.2.6.8 and 6.1.1.4'
_computing_data_collection     'APEX2 (Bruker, 2004)'
_computing_cell_refinement     'APEX2 and SAINT-Plus (Bruker, 2004)'
_computing_data_reduction     'SAINT-Plus and XPREP (Bruker, 2004)'
_computing_structure_solution     'SHELXS97 (Sheldrick, 2008)'
_computing_structure_refinement     'SHELXL97 (Sheldrick, 2008)'
_computing_molecular_graphics     'ORTEP-3 (Farrugia, 1997)'
_computing_publication_material     'SHELXL97 (Sheldrick, 2008)'
loop_
    _atom_site_type_symbol
    _atom_site_label
    _atom_site_fract_x
    _atom_site_fract_y
    _atom_site_fract_z
    _atom_site_U_iso_or_equiv
    _atom_site_adp_type
    _atom_site_calc_flag
    _atom_site_refinement_flags
    _atom_site_occupancy
    _atom_site_symmetry_multiplicity
    _atom_site_disorder_assembly
    _atom_site_disorder_group
    C C1 1.07118(17) 0.68920(14) 0.12439(9) 0.0475(4) Uani d . 1 1 . .
    H H1 1.1292 0.6243 0.1379 0.057 Uiso calc R 1 1 . .
    C C2 0.99532(18) 0.71301(15) 0.18699(9) 0.0553(5) Uani d . 1 1 . .
    H H2 1.0598 0.7203 0.2323 0.066 Uiso calc R 1 1 . .
    C C3 0.9088(2) 0.81806(16) 0.17738(11) 0.0676(6) Uani d . 1 1 . .
    H H3A 0.8763 0.8312 0.2219 0.081 Uiso calc R 1 1 . .
    H H3B 0.9629 0.8821 0.1698 0.081 Uiso calc R 1 1 . .
    C C4 0.7921(2) 0.81182(16) 0.11504(11) 0.0659(6) Uani d . 1 1 . .
    H H4 0.8258 0.8178 0.0698 0.079 Uiso calc R 1 1 . .
    C C5 0.72060(18) 0.70069(16) 0.11430(10) 0.0585(5) Uani d . 1 1 . .
    H H5A 0.6605 0.6933 0.0681 0.070 Uiso calc R 1 1 . .
    H H5B 0.6678 0.7023 0.1519 0.070 Uiso calc R 1 1 . .
    C C6 0.80887(17) 0.59660(14) 0.12573(8) 0.0489(4) Uani d . 1 1 . .
    H H6 0.7547 0.5311 0.1324 0.059 Uiso calc R 1 1 . .
    C C7 0.88565(16) 0.57076(14) 0.06386(8) 0.0454(4) Uani d . 1 1 . .
    H H7 0.9362 0.5012 0.0759 0.054 Uiso calc R 1 1 . .
    C C8 0.90968(17) 0.61391(15) 0.19325(9) 0.0522(5) Uani d . 1 1 . .
    C C9 1.15495(18) 0.78883(15) 0.11170(10) 0.0522(5) Uani d . 1 1 . .
    C C10 1.1188(2) 0.86086(16) 0.05364(11) 0.0643(5) Uani d . 1 1 . .
    H H10 1.0419 0.8464 0.0202 0.077 Uiso calc R 1 1 . .
    C C11 1.1939(3) 0.95391(18) 0.04389(15) 0.0868(7) Uani d . 1 1 . .
    H H11 1.1680 1.0011 0.0042 0.104 Uiso calc R 1 1 . .
    C C12 1.3066(3) 0.9759(2) 0.09300(18) 0.0975(8) Uani d . 1 1 . .
    H H12 1.3576 1.0384 0.0866 0.117 Uiso calc R 1 1 . .
    C C13 1.3453(2) 0.9065(2) 0.15186(15) 0.0861(7) Uani d . 1 1 . .
    H H13 1.4219 0.9224 0.1852 0.103 Uiso calc R 1 1 . .
    C C14 1.27035(19) 0.81263(17) 0.16149(11) 0.0629(5) Uani d . 1 1 . .
    C C15 0.79067(17) 0.55378(15) -0.00749(9) 0.0495(5) Uani d . 1 1 . .
    C C16 0.71335(18) 0.45680(16) -0.01864(10) 0.0569(5) Uani d . 1 1 . .
    C C17 0.6211(2) 0.4422(2) -0.08214(12) 0.0741(6) Uani d . 1 1 . .
    H H17 0.5700 0.3773 -0.0892 0.089 Uiso calc R 1 1 . .
    C C18 0.6060(2) 0.5244(3) -0.13440(12) 0.0885(8) Uani d . 1 1 . .
    H H18 0.5439 0.5150 -0.1768 0.106 Uiso calc R 1 1 . .
    C C19 0.6809(2) 0.6193(2) -0.12479(11) 0.0871(7) Uani d . 1 1 . .
    H H19 0.6707 0.6743 -0.1607 0.105 Uiso calc R 1 1 . .
    C C20 0.7721(2) 0.63362(18) -0.06142(10) 0.0671(6) Uani d . 1 1 . .
    H H20 0.8223 0.6991 -0.0551 0.080 Uiso calc R 1 1 . .
    C C21 0.6966(3) 0.9105(2) 0.11769(15) 0.1095(9) Uani d . 1 1 . .
    H H21A 0.6663 0.9092 0.1630 0.164 Uiso calc R 1 1 . .
    H H21B 0.6225 0.9037 0.0785 0.164 Uiso calc R 1 1 . .
    H H21C 0.7414 0.9803 0.1133 0.164 Uiso calc R 1 1 . .
    C C22 1.4219(2) 0.7531(3) 0.26893(13) 0.1002(9) Uani d . 1 1 . .
    H H22A 1.4220 0.8246 0.2938 0.120 Uiso calc R 1 1 . .
    H H22B 1.4965 0.7517 0.2442 0.120 Uiso calc R 1 1 . .
    C C23 1.4315(3) 0.6584(3) 0.32186(15) 0.1209(11) Uani d . 1 1 . .
    H H23A 1.3550 0.6583 0.3441 0.181 Uiso calc R 1 1 . .
    H H23B 1.5093 0.6676 0.3585 0.181 Uiso calc R 1 1 . .
    H H23C 1.4365 0.5883 0.2970 0.181 Uiso calc R 1 1 . .
    C C24 0.6380(2) 0.29441(18) 0.03834(13) 0.0819(7) Uani d . 1 1 . .
    H H24A 0.6386 0.2398 0.0000 0.098 Uiso calc R 1 1 . .
    H H24B 0.5510 0.3284 0.0315 0.098 Uiso calc R 1 1 . .
    C C25 0.6690(3) 0.2388(2) 0.10965(16) 0.1147(10) Uani d . 1 1 . .
    H H25A 0.7545 0.2041 0.1155 0.172 Uiso calc R 1 1 . .
    H H25B 0.6037 0.1823 0.1127 0.172 Uiso calc R 1 1 . .
    H H25C 0.6691 0.2936 0.1472 0.172 Uiso calc R 1 1 . .
    H H1N 1.0230(17) 0.6437(14) 0.0263(9) 0.054(6) Uiso d . 1 1 . .
    N N1 0.97762(14) 0.66179(12) 0.05778(8) 0.0461(4) Uani d . 1 1 . .
    O O1 0.92001(15) 0.55398(12) 0.24612(7) 0.0837(5) Uani d . 1 1 . .
    O O2 1.30161(13) 0.73934(13) 0.21804(7) 0.0743(4) Uani d . 1 1 . .
    O O3 0.73609(13) 0.37931(11) 0.03597(7) 0.0719(4) Uani d . 1 1 . .
loop_
    _atom_site_aniso_label
    _atom_site_aniso_U_11
    _atom_site_aniso_U_22
    _atom_site_aniso_U_33
    _atom_site_aniso_U_12
    _atom_site_aniso_U_13
    _atom_site_aniso_U_23
    C1 0.0384(11) 0.0552(10) 0.0466(10) -0.0026(8) 0.0018(8) -0.0035(8)
    C2 0.0484(12) 0.0740(12) 0.0406(9) -0.0126(10) 0.0011(8) -0.0080(9)
    C3 0.0705(15) 0.0652(13) 0.0748(13) -0.0188(11) 0.0337(12) -0.0210(10)
    C4 0.0688(14) 0.0615(12) 0.0749(13) 0.0125(11) 0.0328(12) 0.0059(10)
    C5 0.0434(12) 0.0802(13) 0.0527(11) 0.0004(10) 0.0108(9) -0.0027(9)
    C6 0.0473(11) 0.0536(10) 0.0453(10) -0.0099(9) 0.0079(8) 0.0020(8)
    C7 0.0407(11) 0.0469(9) 0.0463(9) -0.0020(8) 0.0023(8) -0.0020(7)
    C8 0.0509(12) 0.0644(11) 0.0411(10) 0.0019(9) 0.0079(8) 0.0055(9)
    C9 0.0403(11) 0.0596(11) 0.0575(11) -0.0062(9) 0.0114(9) -0.0097(9)
    C10 0.0566(13) 0.0667(12) 0.0722(13) -0.0074(11) 0.0190(10) 0.0011(10)
    C11 0.0885(19) 0.0707(15) 0.1100(19) -0.0106(14) 0.0411(16) 0.0105(13)
    C12 0.085(2) 0.0778(17) 0.141(2) -0.0335(15) 0.0503(18) -0.0152(17)
    C13 0.0608(15) 0.0964(18) 0.1040(19) -0.0290(14) 0.0232(13) -0.0319(15)
    C14 0.0456(13) 0.0740(13) 0.0710(13) -0.0138(11) 0.0159(11) -0.0201(11)
    C15 0.0416(11) 0.0620(11) 0.0441(10) -0.0024(9) 0.0057(8) -0.0078(9)
    C16 0.0497(12) 0.0677(12) 0.0534(11) -0.0044(10) 0.0100(9) -0.0124(10)
    C17 0.0576(14) 0.0973(16) 0.0650(13) -0.0179(12) 0.0051(11) -0.0303(13)
    C18 0.0680(17) 0.140(2) 0.0504(13) -0.0093(16) -0.0059(11) -0.0146(15)
    C19 0.0799(17) 0.123(2) 0.0516(12) -0.0099(16) -0.0059(12) 0.0122(13)
    C20 0.0629(14) 0.0857(14) 0.0490(11) -0.0103(11) 0.0014(10) 0.0052(10)
    C21 0.119(2) 0.0863(17) 0.140(2) 0.0412(16) 0.0676(19) 0.0127(16)
    C22 0.0462(15) 0.170(3) 0.0793(16) -0.0167(16) -0.0019(13) -0.0290(18)
    C23 0.088(2) 0.179(3) 0.0807(18) 0.021(2) -0.0231(15) -0.0037(19)
    C24 0.0777(16) 0.0658(13) 0.1047(18) -0.0212(12) 0.0236(14) -0.0183(13)
    C25 0.122(2) 0.0769(17) 0.147(3) -0.0075(16) 0.029(2) 0.0255(17)
    N1 0.0390(9) 0.0585(9) 0.0413(8) -0.0041(7) 0.0088(7) -0.0067(7)
    O1 0.0861(11) 0.1035(11) 0.0580(8) -0.0004(9) 0.0049(7) 0.0331(8)
    O2 0.0478(9) 0.0991(11) 0.0686(9) -0.0109(8) -0.0083(7) -0.0111(8)
    O3 0.0709(10) 0.0583(8) 0.0812(9) -0.0193(7) 0.0010(8) -0.0064(7)
_geom_special_details
;
All e.s.d.'s (except the e.s.d. in the dihedral angle between two l.s. planes)
are estimated using the full covariance matrix. The cell e.s.d.'s are taken
into account individually in the estimation of e.s.d.'s in distances, angles
and torsion angles; correlations between e.s.d.'s in cell parameters are only
used when they are defined by crystal symmetry. An approximate (isotropic)
treatment of cell e.s.d.'s is used for estimating e.s.d.'s involving l.s.
planes.
;
loop_
    _geom_bond_atom_site_label_1
    _geom_bond_atom_site_label_2
    _geom_bond_site_symmetry_2
    _geom_bond_distance
    _geom_bond_publ_flag
    C1 N1 . 1.465(2) ?
    C1 C9 . 1.511(2) ?
    C1 C2 . 1.556(2) ?
    C1 H1 . 0.9800 ?
    C2 C8 . 1.490(2) ?
    C2 C3 . 1.525(3) ?
    C2 H2 . 0.9800 ?
    C3 C4 . 1.515(3) ?
    C3 H3A . 0.9700 ?
    C3 H3B . 0.9700 ?
    C4 C5 . 1.511(3) ?
    C4 C21 . 1.539(3) ?
    C4 H4 . 0.9800 ?
    C5 C6 . 1.527(2) ?
    C5 H5A . 0.9700 ?
    C5 H5B . 0.9700 ?
    C6 C8 . 1.495(2) ?
    C6 C7 . 1.555(2) ?
    C6 H6 . 0.9800 ?
    C7 N1 . 1.457(2) ?
    C7 C15 . 1.517(2) ?
    C7 H7 . 0.9800 ?
    C8 O1 . 1.2101(19) ?
    C9 C10 . 1.381(3) ?
    C9 C14 . 1.397(3) ?
    C10 C11 . 1.382(3) ?
    C10 H10 . 0.9300 ?
    C11 C12 . 1.366(3) ?
    C11 H11 . 0.9300 ?
    C12 C13 . 1.377(3) ?
    C12 H12 . 0.9300 ?
    C13 C14 . 1.388(3) ?
    C13 H13 . 0.9300 ?
    C14 O2 . 1.364(2) ?
    C15 C20 . 1.375(2) ?
    C15 C16 . 1.395(2) ?
    C16 O3 . 1.365(2) ?
    C16 C17 . 1.389(3) ?
    C17 C18 . 1.372(3) ?
    C17 H17 . 0.9300 ?
    C18 C19 . 1.360(3) ?
    C18 H18 . 0.9300 ?
    C19 C20 . 1.381(3) ?
    C19 H19 . 0.9300 ?
    C20 H20 . 0.9300 ?
    C21 H21A . 0.9600 ?
    C21 H21B . 0.9600 ?
    C21 H21C . 0.9600 ?
    C22 O2 . 1.426(2) ?
    C22 C23 . 1.493(4) ?
    C22 H22A . 0.9700 ?
    C22 H22B . 0.9700 ?
    C23 H23A . 0.9600 ?
    C23 H23B . 0.9600 ?
    C23 H23C . 0.9600 ?
    C24 O3 . 1.436(2) ?
    C24 C25 . 1.474(3) ?
    C24 H24A . 0.9700 ?
    C24 H24B . 0.9700 ?
    C25 H25A . 0.9600 ?
    C25 H25B . 0.9600 ?
    C25 H25C . 0.9600 ?
    N1 H1N . 0.848(18) ?
loop_
    _geom_angle_atom_site_label_1
    _geom_angle_atom_site_label_2
    _geom_angle_atom_site_label_3
    _geom_angle_site_symmetry_1
    _geom_angle_site_symmetry_3
    _geom_angle
    _geom_angle_publ_flag
    N1 C1 C9 . . 110.10(14) ?
    N1 C1 C2 . . 109.96(14) ?
    C9 C1 C2 . . 111.15(14) ?
    N1 C1 H1 . . 108.5 ?
    C9 C1 H1 . . 108.5 ?
    C2 C1 H1 . . 108.5 ?
    C8 C2 C3 . . 108.30(15) ?
    C8 C2 C1 . . 107.82(14) ?
    C3 C2 C1 . . 115.19(15) ?
    C8 C2 H2 . . 108.5 ?
    C3 C2 H2 . . 108.5 ?
    C1 C2 H2 . . 108.5 ?
    C4 C3 C2 . . 114.42(15) ?
    C4 C3 H3A . . 108.7 ?
    C2 C3 H3A . . 108.7 ?
    C4 C3 H3B . . 108.7 ?
    C2 C3 H3B . . 108.7 ?
    H3A C3 H3B . . 107.6 ?
    C5 C4 C3 . . 111.43(15) ?
    C5 C4 C21 . . 110.60(18) ?
    C3 C4 C21 . . 110.98(18) ?
    C5 C4 H4 . . 107.9 ?
    C3 C4 H4 . . 107.9 ?
    C21 C4 H4 . . 107.9 ?
    C4 C5 C6 . . 115.42(15) ?
    C4 C5 H5A . . 108.4 ?
    C6 C5 H5A . . 108.4 ?
    C4 C5 H5B . . 108.4 ?
    C6 C5 H5B . . 108.4 ?
    H5A C5 H5B . . 107.5 ?
    C8 C6 C5 . . 107.99(14) ?
    C8 C6 C7 . . 106.87(14) ?
    C5 C6 C7 . . 115.41(14) ?
    C8 C6 H6 . . 108.8 ?
    C5 C6 H6 . . 108.8 ?
    C7 C6 H6 . . 108.8 ?
    N1 C7 C15 . . 110.55(13) ?
    N1 C7 C6 . . 110.04(13) ?
    C15 C7 C6 . . 110.56(13) ?
    N1 C7 H7 . . 108.5 ?
    C15 C7 H7 . . 108.5 ?
    C6 C7 H7 . . 108.5 ?
    O1 C8 C2 . . 124.61(16) ?
    O1 C8 C6 . . 123.69(17) ?
    C2 C8 C6 . . 111.70(14) ?
    C10 C9 C14 . . 118.18(18) ?
    C10 C9 C1 . . 122.21(16) ?
    C14 C9 C1 . . 119.57(17) ?
    C9 C10 C11 . . 121.7(2) ?
    C9 C10 H10 . . 119.1 ?
    C11 C10 H10 . . 119.1 ?
    C12 C11 C10 . . 119.4(2) ?
    C12 C11 H11 . . 120.3 ?
    C10 C11 H11 . . 120.3 ?
    C11 C12 C13 . . 120.6(2) ?
    C11 C12 H12 . . 119.7 ?
    C13 C12 H12 . . 119.7 ?
    C12 C13 C14 . . 120.1(2) ?
    C12 C13 H13 . . 119.9 ?
    C14 C13 H13 . . 119.9 ?
    O2 C14 C13 . . 123.9(2) ?
    O2 C14 C9 . . 116.01(17) ?
    C13 C14 C9 . . 120.1(2) ?
    C20 C15 C16 . . 117.59(16) ?
    C20 C15 C7 . . 122.44(16) ?
    C16 C15 C7 . . 119.90(15) ?
    O3 C16 C17 . . 123.62(18) ?
    O3 C16 C15 . . 115.60(15) ?
    C17 C16 C15 . . 120.78(19) ?
    C18 C17 C16 . . 119.5(2) ?
    C18 C17 H17 . . 120.2 ?
    C16 C17 H17 . . 120.2 ?
    C19 C18 C17 . . 120.7(2) ?
    C19 C18 H18 . . 119.7 ?
    C17 C18 H18 . . 119.7 ?
    C18 C19 C20 . . 119.6(2) ?
    C18 C19 H19 . . 120.2 ?
    C20 C19 H19 . . 120.2 ?
    C15 C20 C19 . . 121.9(2) ?
    C15 C20 H20 . . 119.1 ?
    C19 C20 H20 . . 119.1 ?
    C4 C21 H21A . . 109.5 ?
    C4 C21 H21B . . 109.5 ?
    H21A C21 H21B . . 109.5 ?
    C4 C21 H21C . . 109.5 ?
    H21A C21 H21C . . 109.5 ?
    H21B C21 H21C . . 109.5 ?
    O2 C22 C23 . . 107.5(2) ?
    O2 C22 H22A . . 110.2 ?
    C23 C22 H22A . . 110.2 ?
    O2 C22 H22B . . 110.2 ?
    C23 C22 H22B . . 110.2 ?
    H22A C22 H22B . . 108.5 ?
    C22 C23 H23A . . 109.5 ?
    C22 C23 H23B . . 109.5 ?
    H23A C23 H23B . . 109.5 ?
    C22 C23 H23C . . 109.5 ?
    H23A C23 H23C . . 109.5 ?
    H23B C23 H23C . . 109.5 ?
    O3 C24 C25 . . 108.05(19) ?
    O3 C24 H24A . . 110.1 ?
    C25 C24 H24A . . 110.1 ?
    O3 C24 H24B . . 110.1 ?
    C25 C24 H24B . . 110.1 ?
    H24A C24 H24B . . 108.4 ?
    C24 C25 H25A . . 109.5 ?
    C24 C25 H25B . . 109.5 ?
    H25A C25 H25B . . 109.5 ?
    C24 C25 H25C . . 109.5 ?
    H25A C25 H25C . . 109.5 ?
    H25B C25 H25C . . 109.5 ?
    C7 N1 C1 . . 115.58(13) ?
    C7 N1 H1N . . 108.7(12) ?
    C1 N1 H1N . . 106.8(12) ?
    C14 O2 C22 . . 119.78(18) ?
    C16 O3 C24 . . 118.36(16) ?
loop_
    _geom_torsion_atom_site_label_1
    _geom_torsion_atom_site_label_2
    _geom_torsion_atom_site_label_3
    _geom_torsion_atom_site_label_4
    _geom_torsion_site_symmetry_1
    _geom_torsion_site_symmetry_2
    _geom_torsion_site_symmetry_3
    _geom_torsion_site_symmetry_4
    _geom_torsion
    _geom_torsion_publ_flag
    N1 C1 C2 C8 . . . . 54.66(18) ?
    C9 C1 C2 C8 . . . . 176.83(14) ?
    N1 C1 C2 C3 . . . . -66.38(19) ?
    C9 C1 C2 C3 . . . . 55.80(19) ?
    C8 C2 C3 C4 . . . . -54.3(2) ?
    C1 C2 C3 C4 . . . . 66.4(2) ?
    C2 C3 C4 C5 . . . . 45.8(2) ?
    C2 C3 C4 C21 . . . . 169.49(17) ?
    C3 C4 C5 C6 . . . . -45.3(2) ?
    C21 C4 C5 C6 . . . . -169.20(17) ?
    C4 C5 C6 C8 . . . . 52.7(2) ?
    C4 C5 C6 C7 . . . . -66.8(2) ?
    C8 C6 C7 N1 . . . . -56.66(17) ?
    C5 C6 C7 N1 . . . . 63.43(17) ?
    C8 C6 C7 C15 . . . . -179.07(14) ?
    C5 C6 C7 C15 . . . . -58.98(18) ?
    C3 C2 C8 O1 . . . . -117.4(2) ?
    C1 C2 C8 O1 . . . . 117.36(19) ?
    C3 C2 C8 C6 . . . . 62.90(18) ?
    C1 C2 C8 C6 . . . . -62.34(18) ?
    C5 C6 C8 O1 . . . . 118.6(2) ?
    C7 C6 C8 O1 . . . . -116.67(19) ?
    C5 C6 C8 C2 . . . . -61.71(19) ?
    C7 C6 C8 C2 . . . . 63.03(18) ?
    N1 C1 C9 C10 . . . . 18.0(2) ?
    C2 C1 C9 C10 . . . . -104.10(19) ?
    N1 C1 C9 C14 . . . . -164.69(16) ?
    C2 C1 C9 C14 . . . . 73.2(2) ?
    C14 C9 C10 C11 . . . . 0.4(3) ?
    C1 C9 C10 C11 . . . . 177.78(18) ?
    C9 C10 C11 C12 . . . . -0.3(3) ?
    C10 C11 C12 C13 . . . . -0.1(4) ?
    C11 C12 C13 C14 . . . . 0.5(4) ?
    C12 C13 C14 O2 . . . . 179.8(2) ?
    C12 C13 C14 C9 . . . . -0.4(3) ?
    C10 C9 C14 O2 . . . . 179.74(17) ?
    C1 C9 C14 O2 . . . . 2.3(2) ?
    C10 C9 C14 C13 . . . . -0.1(3) ?
    C1 C9 C14 C13 . . . . -177.49(17) ?
    N1 C7 C15 C20 . . . . -17.0(2) ?
    C6 C7 C15 C20 . . . . 105.11(19) ?
    N1 C7 C15 C16 . . . . 166.35(16) ?
    C6 C7 C15 C16 . . . . -71.5(2) ?
    C20 C15 C16 O3 . . . . 179.34(17) ?
    C7 C15 C16 O3 . . . . -3.9(2) ?
    C20 C15 C16 C17 . . . . 0.0(3) ?
    C7 C15 C16 C17 . . . . 176.80(16) ?
    O3 C16 C17 C18 . . . . -179.4(2) ?
    C15 C16 C17 C18 . . . . -0.1(3) ?
    C16 C17 C18 C19 . . . . 0.4(4) ?
    C17 C18 C19 C20 . . . . -0.7(4) ?
    C16 C15 C20 C19 . . . . -0.2(3) ?
    C7 C15 C20 C19 . . . . -176.98(18) ?
    C18 C19 C20 C15 . . . . 0.6(3) ?
    C15 C7 N1 C1 . . . . 177.62(14) ?
    C6 C7 N1 C1 . . . . 55.21(18) ?
    C9 C1 N1 C7 . . . . -176.73(14) ?
    C2 C1 N1 C7 . . . . -53.93(19) ?
    C13 C14 O2 C22 . . . . -4.1(3) ?
    C9 C14 O2 C22 . . . . 176.08(18) ?
    C23 C22 O2 C14 . . . . -177.42(19) ?
    C17 C16 O3 C24 . . . . -18.1(3) ?
    C15 C16 O3 C24 . . . . 162.60(17) ?
    C25 C24 O3 C16 . . . . -167.01(19) ?
