# Supplementary material for: 2,4-Bis(2-eth­oxy­phen­yl)-7-methyl-3-aza­bicyclo­[3.3.1]nonan-9-one
Source: Acta Crystallogr Sect E Struct Rep Online. 2011 May 20;67(Pt 6):o1475–6. doi: 10.1107/S1600536811018472 (PMC3120546; doi:10.1107/S1600536811018472)
Supplement: Supplementary file 2 [file e-67-o1475-Isup2.hkl]

# 
# h,k,l, Fc-squared, Fo-squared, sigma(Fo-squared) and status flag 
# 
data_I
_shelx_title ' new in P2(1)/n' 
_shelx_refln_list_code          4 
_shelx_F_calc_maximum      157.55 
_exptl_crystal_F_000       848.00 
_reflns_d_resolution_high  0.8212 
 
loop_ 
 _symmetry_equiv_pos_as_xyz 
 'x, y, z' 
 '-x+1/2, y+1/2, -z+1/2' 
 '-x, -y, -z' 
 'x-1/2, -y-1/2, z-1/2' 
 
_cell_length_a    10.3147 
_cell_length_b    11.8817 
_cell_length_c    18.7809 
_cell_angle_alpha  90.000 
_cell_angle_beta  100.866 
_cell_angle_gamma  90.000 
 
_shelx_F_squared_multiplier     1.000 
 
loop_ 
 _refln_index_h 
 _refln_index_k 
 _refln_index_l 
 _refln_F_squared_calc 
 _refln_F_squared_meas 
 _refln_F_squared_sigma 
 _refln_observed_status 
   2   0   0    16360.93    15799.01    289.57 o 
   4   0   0      192.86      178.07      7.00 o 
   6   0   0      263.24      232.34     10.01 o 
   8   0   0       80.09       69.79      7.19 o 
   1   1   0      538.39      535.20     19.06 o 
   2   1   0    12270.57    11651.35    122.24 o 
   3   1   0      130.33       98.80      2.78 o 
   4   1   0        6.65        1.49      0.76 o 
   5   1   0       81.80       88.39      3.38 o 
   6   1   0      724.67      736.00     11.42 o 
   7   1   0       46.14       56.08      2.76 o 
   8   1   0      246.81      251.35      6.80 o 
   9   1   0        7.35        3.90      4.84 o 
   0   2   0     4416.89     4204.43     31.62 o 
   1   2   0     4264.43     3904.63     27.27 o 
   2   2   0      642.21      663.60      7.54 o 
   3   2   0        6.16        3.19      0.84 o 
   4   2   0      426.73      484.91      7.75 o 
   5   2   0      228.43      235.35      7.52 o 
   6   2   0      121.25      116.18      4.07 o 
   7   2   0       40.67       41.81      2.62 o 
   8   2   0        0.75       -0.86      1.82 o 
   9   2   0        1.07       -1.86      2.63 o 
   1   3   0       80.55       88.75      1.44 o 
   2   3   0      608.89      602.53      7.38 o 
   3   3   0     2843.52     2836.00     27.61 o 
   4   3   0      250.63      225.82      4.57 o 
   5   3   0       37.99       40.73      2.18 o 
   6   3   0       10.62       13.77      1.84 o 
   7   3   0       27.85       33.14      2.65 o 
   8   3   0       55.49       58.16      3.71 o 
   9   3   0       21.62       31.86      6.31 o 
   0   4   0      167.14      158.82      2.75 o 
   1   4   0      923.92      890.26      6.14 o 
   2   4   0       18.55       23.77      1.16 o 
   3   4   0     2615.31     2669.61     26.61 o 
   4   4   0       17.01       16.16      1.77 o 
   5   4   0        5.75        4.02      1.51 o 
   6   4   0      142.50      117.87      3.99 o 
   7   4   0        1.85        1.99      1.81 o 
   8   4   0      116.62      123.00      4.76 o 
   9   4   0      398.65      411.14     17.53 o 
   1   5   0      685.89      719.61      5.53 o 
   2   5   0     1777.36     1829.87     13.63 o 
   3   5   0     3214.16     3507.64     25.84 o 
   4   5   0      270.60      261.80     10.91 o 
   5   5   0       23.10       27.42      3.95 o 
   6   5   0        7.26        8.11      2.03 o 
   7   5   0        0.36        0.41      1.91 o 
   8   5   0       34.74       45.81      3.87 o 
   9   5   0        0.32       -3.89      3.89 o 
   0   6   0      102.56      104.02      3.41 o 
   1   6   0      195.49      176.58      2.92 o 
   2   6   0      629.42      651.39      6.59 o 
   3   6   0      409.39      448.30      6.60 o 
   4   6   0      238.00      242.53      5.53 o 
   5   6   0       31.05       32.55      3.16 o 
   6   6   0      129.90      141.68      4.80 o 
   7   6   0        3.40       -0.61      1.98 o 
   8   6   0       52.04       50.66      7.40 o 
   1   7   0      168.60      159.32      3.43 o 
   2   7   0        6.72        4.51      1.77 o 
   3   7   0        9.97        7.33      1.73 o 
   4   7   0        6.79        4.40      1.89 o 
   5   7   0      106.60       94.27      4.76 o 
   6   7   0        1.36       -0.42      1.93 o 
   7   7   0        1.37       -0.37      2.94 o 
   8   7   0        0.04       -0.62      5.25 o 
   0   8   0      420.64      409.73      8.93 o 
   1   8   0        0.80        0.35      1.38 o 
   2   8   0       21.47       19.57      1.99 o 
   3   8   0        5.11        3.62      1.94 o 
   4   8   0       16.67       17.43      2.50 o 
   5   8   0       40.16       45.21      5.30 o 
   6   8   0        8.39        6.88      2.68 o 
   7   8   0        4.11       -0.03      3.30 o 
   8   8   0        0.04        0.64      3.73 o 
   1   9   0        0.53        2.10      1.75 o 
   2   9   0       22.86       25.78      2.41 o 
   3   9   0        3.33        1.09      1.81 o 
   4   9   0        4.09       -0.10      2.00 o 
   5   9   0        4.79        3.67      2.61 o 
   6   9   0      140.12      160.49      8.27 o 
   7   9   0        0.55       -0.94      5.22 o 
   8   9   0        1.87       -4.54      4.54 o 
   9   9   0        2.49       -3.30      5.14 o 
   0  10   0       15.22        8.50      4.07 o 
   1  10   0       11.96        8.95      2.34 o 
   2  10   0       10.19        9.08      2.37 o 
   3  10   0       54.43       41.65      3.32 o 
   4  10   0        1.42       -0.47      2.49 o 
   5  10   0       11.44        4.43      3.13 o 
   6  10   0        1.47       -0.20      3.29 o 
   7  10   0        0.62        2.90      8.83 o 
   8  10   0        3.40        2.03      5.37 o 
   1  11   0       10.14       14.44      2.76 o 
   2  11   0       31.16       31.66      3.58 o 
   3  11   0       48.28       42.45      3.69 o 
   4  11   0        7.82       15.81      3.85 o 
   5  11   0        3.42        2.18      6.74 o 
   6  11   0        4.81       -3.71      3.71 o 
   7  11   0        0.03       -1.45      3.66 o 
   8  11   0       12.05       11.15      6.88 o 
   0  12   0       84.29       88.55      6.16 o 
   1  12   0       11.27       18.07      3.09 o 
   2  12   0       37.83       41.23      4.54 o 
   3  12   0       31.33       31.02      4.29 o 
   4  12   0        3.03       -0.38      3.67 o 
   5  12   0        2.24        1.69      3.63 o 
   6  12   0        4.13        2.21      4.55 o 
   1  13   0        6.19        4.96      3.37 o 
   2  13   0        9.84       11.45      4.10 o 
   3  13   0        5.83        7.95      7.71 o 
   4  13   0        8.99        8.03      4.41 o 
   5  13   0       11.53       19.36      4.94 o 
   0  14   0        4.74       -1.39      5.43 o 
   1  14   0        2.38        2.05      3.83 o 
   2  14   0        5.45        4.97      4.86 o 
   3  14   0        1.12       -0.88      5.69 o 
  -9   0   1        0.38       -2.44      2.44 o 
  -7   0   1       33.19       36.87      5.49 o 
  -5   0   1      386.86      373.83      8.43 o 
  -3   0   1     4646.04     4748.87     62.37 o 
  -1   0   1     7784.54     7509.17    143.27 o 
   1   0   1      386.53      367.31      6.35 o 
   3   0   1     3034.28     2748.70     36.83 o 
   5   0   1        4.23        9.31      4.04 o 
   7   0   1       62.50       64.68      4.12 o 
   9   0   1        1.67       -3.20      3.20 o 
  -9   1   1       78.18       87.36      4.81 o 
  -8   1   1      208.96      209.08     12.87 o 
  -7   1   1      643.44      578.11     21.57 o 
  -6   1   1      219.64      214.48      4.72 o 
  -5   1   1       27.45       21.41      1.75 o 
  -4   1   1       29.10       20.50      1.50 o 
  -3   1   1       39.54       34.16      1.60 o 
  -2   1   1     5566.34     5241.02     80.72 o 
  -1   1   1     1145.76      948.85     25.98 o 
   0   1   1     7369.09     7031.41     79.53 o 
   1   1   1     4357.24     4165.42     50.62 o 
   2   1   1     2840.70     2691.20     29.57 o 
   3   1   1      644.36      623.00      8.84 o 
   4   1   1     1619.58     1561.40     18.43 o 
   5   1   1     1238.82     1251.35     15.86 o 
   6   1   1      487.74      495.65      8.44 o 
   7   1   1       92.53       91.30      6.60 o 
   8   1   1        9.18       12.29      2.51 o 
   9   1   1       27.31       23.14      3.31 o 
  -9   2   1       92.52       90.24      5.73 o 
  -8   2   1      105.77      103.28      5.19 o 
  -7   2   1        5.44        3.69      1.78 o 
  -6   2   1       62.73       56.48      3.20 o 
  -5   2   1      194.49      189.56      9.77 o 
  -4   2   1      296.87      306.44      8.19 o 
  -3   2   1     1301.76     1367.47     14.38 o 
  -2   2   1    14965.68    14601.52    131.62 o 
  -1   2   1     2069.83     2008.23     14.55 o 
   0   2   1        0.55        3.07      0.50 o 
   1   2   1      493.56      446.28      3.92 o 
   2   2   1      518.98      505.88      5.29 o 
   3   2   1       47.62       42.67      1.47 o 
   4   2   1      217.52      222.02      3.94 o 
   5   2   1      589.70      596.31      7.92 o 
   6   2   1      211.22      193.96      5.33 o 
   7   2   1        0.30       -1.55      2.13 o 
   8   2   1        0.00       -0.65      1.26 o 
   9   2   1       54.05       21.66      4.32 o 
  -9   3   1        0.59       -1.53      3.03 o 
  -8   3   1      319.69      324.36      7.03 o 
  -7   3   1      330.44      301.41      7.63 o 
  -6   3   1       86.88      102.62      4.46 o 
  -5   3   1      416.66      441.16      8.23 o 
  -4   3   1     2273.80     2259.12     23.11 o 
  -3   3   1       64.62       65.88      2.21 o 
  -2   3   1      390.40      388.66      4.91 o 
  -1   3   1     1880.70     1800.07     11.23 o 
   0   3   1      581.01      574.92      3.95 o 
   1   3   1       71.88       74.40      1.41 o 
   2   3   1      829.11      828.76      6.98 o 
   3   3   1      516.66      479.18      5.62 o 
   4   3   1      617.04      603.80      6.91 o 
   5   3   1       49.39       58.06      2.16 o 
   6   3   1       46.68       46.02      2.43 o 
   7   3   1      924.91      925.13     12.14 o 
   8   3   1      166.97      181.57      5.46 o 
   9   3   1      102.00      104.40      8.86 o 
  -9   4   1      375.41      366.38     16.53 o 
  -8   4   1      483.19      466.66      8.81 o 
  -7   4   1       14.12        9.09      1.95 o 
  -6   4   1       29.14       42.83      4.31 o 
  -5   4   1       73.83       71.03      3.82 o 
  -4   4   1     2331.74     2551.70     23.25 o 
  -3   4   1      142.98      153.65      3.49 o 
  -2   4   1      857.81      850.99      7.62 o 
  -1   4   1       94.72       81.62      1.63 o 
   0   4   1      109.13      118.47      1.69 o 
   1   4   1     3193.18     3068.51     17.68 o 
   2   4   1     2364.90     2432.58     18.08 o 
   3   4   1       29.74       23.63      1.54 o 
   4   4   1        0.25        3.35      1.11 o 
   5   4   1        5.48        3.09      1.34 o 
   6   4   1     1270.77     1299.65     15.43 o 
   7   4   1        1.99        0.02      1.92 o 
   8   4   1      930.95      937.11     12.99 o 
  -9   5   1        0.02        8.62      5.64 o 
  -8   5   1      225.20      207.55      7.06 o 
  -7   5   1      158.00      159.22      6.22 o 
  -6   5   1      213.91      210.83      6.81 o 
  -5   5   1        2.58        3.29      1.67 o 
  -4   5   1       97.11      121.30      4.96 o 
  -3   5   1      394.00      406.89      5.07 o 
  -2   5   1     4471.84     4733.33     31.74 o 
  -1   5   1      549.61      502.57      4.35 o 
   0   5   1      386.16      399.68      3.71 o 
   1   5   1      261.00      246.17      2.79 o 
   2   5   1      113.74      139.84      2.93 o 
   3   5   1       26.00       36.01      1.64 o 
   4   5   1       57.27       51.97      2.46 o 
   5   5   1      287.23      287.21      5.79 o 
   6   5   1       42.12       43.53      2.76 o 
   7   5   1      459.23      440.73      8.02 o 
   8   5   1      300.34      298.50     14.33 o 
  -9   6   1       11.04        7.79      6.02 o 
  -8   6   1      114.93      105.29      9.84 o 
  -7   6   1        0.35        1.27      3.72 o 
  -6   6   1       51.85       63.37      8.28 o 
  -5   6   1       90.05       97.70      3.98 o 
  -4   6   1        2.50        3.58      1.61 o 
  -3   6   1       23.36       18.61      1.82 o 
  -2   6   1      115.94      140.43      2.88 o 
  -1   6   1      651.90      654.04      6.14 o 
   0   6   1      165.66      159.98      2.77 o 
   1   6   1      273.34      270.21      3.39 o 
   2   6   1        1.79       -0.22      1.06 o 
   3   6   1        5.38        6.77      1.19 o 
   4   6   1      264.87      265.83      5.18 o 
   5   6   1        2.08        2.73      1.80 o 
   6   6   1      109.91      118.51      5.18 o 
   7   6   1       45.42       50.04      3.69 o 
   8   6   1       29.98       19.83      6.21 o 
  -8   7   1        0.70       -4.94      4.94 o 
  -7   7   1       16.48       25.94      6.50 o 
  -6   7   1        0.70       -1.76      1.76 o 
  -5   7   1        1.43        7.19      2.09 o 
  -4   7   1      113.61      117.69      5.01 o 
  -3   7   1        0.21        0.62      1.69 o 
  -2   7   1        4.67        6.67      1.54 o 
  -1   7   1      202.80      186.87      4.79 o 
   0   7   1       21.67       28.62      1.93 o 
   1   7   1      237.78      262.64      4.08 o 
   2   7   1       67.68       75.84      2.59 o 
   3   7   1       12.41       11.76      1.58 o 
   4   7   1      556.21      579.75      9.48 o 
   5   7   1      101.12      102.18      4.77 o 
   6   7   1       10.89       16.77      2.81 o 
   7   7   1        0.68        2.53      4.66 o 
   8   7   1       19.34       10.39      5.66 o 
  -8   8   1        1.17       -0.94      6.08 o 
  -7   8   1        9.53        0.37      3.56 o 
  -6   8   1       39.49       38.20      5.32 o 
  -5   8   1       38.93       43.91      3.25 o 
  -4   8   1        1.06        0.04      1.95 o 
  -3   8   1       39.51       41.94      2.69 o 
  -2   8   1        6.01        8.08      1.78 o 
  -1   8   1        1.43        3.22      1.50 o 
   0   8   1       59.35       58.40      2.69 o 
   1   8   1      251.07      251.49      4.57 o 
   2   8   1       54.02       59.16      2.69 o 
   3   8   1        8.63        5.30      1.72 o 
   4   8   1       45.01       39.97      3.84 o 
   5   8   1       27.85       28.91      2.86 o 
   6   8   1       28.77       35.57      3.92 o 
   7   8   1       17.77        3.28      3.71 o 
  -9   9   1       21.57       32.05      7.55 o 
  -8   9   1        1.46       -1.64      3.73 o 
  -7   9   1       12.09        6.80      4.03 o 
  -6   9   1       19.38       18.22      4.36 o 
  -5   9   1        1.02        5.29      3.24 o 
  -4   9   1       80.13       80.41      3.77 o 
  -3   9   1       57.22       67.47      3.51 o 
  -2   9   1      145.67      145.55      4.66 o 
  -1   9   1      411.00      434.34      6.57 o 
   0   9   1        1.05        2.70      1.91 o 
   1   9   1       63.17       49.77      3.01 o 
   2   9   1        9.80        5.47      1.92 o 
   3   9   1       69.05       63.40      3.16 o 
   4   9   1        1.67       -1.90      1.90 o 
   5   9   1        0.12       -0.66      2.21 o 
   6   9   1        0.79        1.33      3.57 o 
   7   9   1        9.13        8.57      8.91 o 
   8   9   1        3.70       -3.75      5.06 o 
   9   9   1        7.32       14.28      6.43 o 
  -8  10   1        6.33       11.23      6.11 o 
  -7  10   1        0.05       -3.54      3.81 o 
  -6  10   1        0.64        3.56      4.16 o 
  -5  10   1       17.83        5.94      3.36 o 
  -4  10   1        3.13       -0.28      2.49 o 
  -3  10   1       42.37       36.12      3.33 o 
  -2  10   1        0.15        0.71      2.01 o 
  -1  10   1       77.02       82.98      3.69 o 
   0  10   1        2.90        1.63      2.39 o 
   1  10   1       10.37       11.18      4.09 o 
   2  10   1        6.10        3.69      2.21 o 
   3  10   1        3.92        1.13      2.24 o 
   4  10   1       24.11       22.17      3.11 o 
   5  10   1        8.71        9.36      3.50 o 
   6  10   1        9.67       12.28      3.58 o 
   7  10   1        0.34        0.31      3.88 o 
   8  10   1        3.69       -1.53      5.37 o 
  -8  11   1       13.44       25.70      7.36 o 
  -7  11   1        0.79        8.45      4.02 o 
  -6  11   1       14.90       11.06      3.94 o 
  -5  11   1        0.40        0.64      3.51 o 
  -4  11   1       36.96       34.75      4.51 o 
  -3  11   1        2.71        1.43      2.76 o 
  -2  11   1      233.73      269.01      7.05 o 
  -1  11   1        4.36        2.92      2.47 o 
   0  11   1       16.19       13.54      2.77 o 
   1  11   1       88.60       83.29      4.08 o 
   2  11   1        0.00       -2.52      2.52 o 
   3  11   1        3.18        0.86      3.04 o 
   4  11   1       85.29       83.40     11.56 o 
   5  11   1        0.32        2.51      3.49 o 
   6  11   1        4.54        3.44      3.97 o 
   7  11   1        2.80        1.31      4.50 o 
  -6  12   1        3.12        1.74      3.87 o 
  -5  12   1        7.19        6.41      3.95 o 
  -4  12   1        0.00       -3.49      3.49 o 
  -3  12   1        0.03        4.99      3.91 o 
  -2  12   1       26.97       23.76      3.52 o 
  -1  12   1        0.04       -0.41      3.17 o 
   0  12   1       25.41       35.16      3.50 o 
   1  12   1       13.99       24.42      3.28 o 
   2  12   1       61.18       59.87      5.03 o 
   3  12   1        3.38        0.09      3.56 o 
   4  12   1        0.01        0.39      3.85 o 
   5  12   1       13.52        4.73      3.89 o 
   6  12   1        0.07        0.01      3.68 o 
  -5  13   1        6.73       -1.04      4.16 o 
  -4  13   1        0.06        2.80      4.06 o 
  -3  13   1        4.24        8.54      4.51 o 
  -2  13   1        0.04       -2.53      3.52 o 
  -1  13   1        1.67        3.65      3.68 o 
   0  13   1        4.32        1.50      3.22 o 
   1  13   1       13.64       11.99      4.54 o 
   2  13   1       40.84       60.83      5.45 o 
   3  13   1        5.00        2.29      3.74 o 
   4  13   1        4.91        8.35      6.20 o 
   5  13   1        2.26        3.86      4.24 o 
  -3  14   1        0.68       -1.67      7.21 o 
  -2  14   1       12.33        6.34      4.85 o 
  -1  14   1        5.09        3.93      4.04 o 
   0  14   1        0.91        1.58      4.01 o 
   1  14   1        0.16       -1.36      3.81 o 
   2  14   1        0.07        3.46      5.43 o 
  -8   0   2      569.24      584.82     13.70 o 
  -6   0   2      299.62      294.17      8.08 o 
  -4   0   2      726.41      722.29     12.71 o 
  -2   0   2    21556.33    20858.94    270.35 o 
   0   0   2     3278.24     3096.52     66.47 o 
   2   0   2     5241.39     5060.89     68.95 o 
   4   0   2      260.17      218.77      5.45 o 
   6   0   2      274.44      288.41     16.12 o 
   8   0   2      177.19      161.89      6.32 o 
  -9   1   2       13.86       10.27      2.54 o 
  -8   1   2      122.07      138.29      4.75 o 
  -7   1   2        0.44       -0.93      1.61 o 
  -6   1   2        0.00       -1.13      1.31 o 
  -5   1   2      168.80      201.80      4.38 o 
  -4   1   2      265.88      283.74      4.89 o 
  -3   1   2      925.35      859.04      9.78 o 
  -2   1   2     2699.36     2606.44     24.93 o 
  -1   1   2     2256.14     2319.19     22.17 o 
   0   1   2    20250.43    18956.42    163.82 o 
   1   1   2       33.46       34.77      3.92 o 
   2   1   2      931.40      889.67     10.61 o 
   3   1   2      192.48      187.92      2.89 o 
   4   1   2      672.51      657.19      7.66 o 
   5   1   2       98.59      100.07      2.81 o 
   6   1   2       61.40       54.86      2.37 o 
   7   1   2      105.62      120.50      4.54 o 
   8   1   2       74.80       64.29      3.08 o 
  -9   2   2       23.84       31.33      3.51 o 
  -8   2   2      142.82      135.96      4.80 o 
  -7   2   2       73.91       68.12      3.61 o 
  -6   2   2      257.60      279.80      5.70 o 
  -5   2   2       12.59       14.10      1.70 o 
  -4   2   2      519.23      482.55      7.93 o 
  -3   2   2        3.97        5.18      1.23 o 
  -2   2   2    17372.44    17076.43    153.74 o 
  -1   2   2     3510.74     3266.20     24.85 o 
   0   2   2     6589.11     6222.72     35.86 o 
   1   2   2     4421.68     4285.67     30.32 o 
   2   2   2     1975.07     1936.94     38.27 o 
   3   2   2      136.66      108.20      2.10 o 
   4   2   2      544.16      586.35      6.95 o 
   5   2   2      219.78      246.65      4.97 o 
   6   2   2      310.29      303.14      6.07 o 
   7   2   2      131.06      122.43      4.48 o 
   8   2   2       47.62       48.44      2.79 o 
  -9   3   2      357.80      338.94     15.79 o 
  -8   3   2      188.83      192.30      6.88 o 
  -7   3   2       19.57       14.15      2.23 o 
  -6   3   2     1016.08     1035.25     13.30 o 
  -5   3   2       20.79       26.86      2.18 o 
  -4   3   2     5018.43     5102.58     48.39 o 
  -3   3   2       22.07       28.88      2.49 o 
  -2   3   2        0.18        1.51      0.89 o 
  -1   3   2       15.81       15.88      1.18 o 
   0   3   2     1544.59     1548.07      9.79 o 
   1   3   2      179.62      168.40      2.10 o 
   2   3   2       42.64       38.79      1.34 o 
   3   3   2      407.79      412.25      5.22 o 
   4   3   2       80.83       95.21      2.26 o 
   5   3   2       49.00       46.42      1.85 o 
   6   3   2      164.54      158.05      3.92 o 
   7   3   2      228.13      216.21     14.01 o 
   8   3   2      165.75      164.30      5.26 o 
  -9   4   2        0.68       -3.42      4.71 o 
  -8   4   2       35.49       45.48      5.67 o 
  -7   4   2       23.28       20.85      2.52 o 
  -6   4   2       14.87       21.57      2.30 o 
  -5   4   2       14.69       12.69      2.00 o 
  -4   4   2     1250.86     1305.97     14.98 o 
  -3   4   2     8092.34     8542.16     63.90 o 
  -2   4   2      175.25      167.00      2.83 o 
  -1   4   2        0.18       -0.06      0.67 o 
   0   4   2     1549.14     1414.94      8.94 o 
   1   4   2      253.21      249.66      2.86 o 
   2   4   2      116.57      101.90      1.90 o 
   3   4   2      800.53      887.82      7.81 o 
   4   4   2      249.17      243.88      4.75 o 
   5   4   2      306.75      314.45      5.53 o 
   6   4   2       74.94       74.90      4.09 o 
   7   4   2        4.15        3.65      2.78 o 
   8   4   2      223.23      222.83      5.54 o 
  -9   5   2      150.62      166.24     12.52 o 
  -8   5   2       50.81       52.25      5.39 o 
  -7   5   2      206.19      201.58      5.85 o 
  -6   5   2      116.00      111.70      4.31 o 
  -5   5   2       12.58       12.11      2.17 o 
  -4   5   2        3.17        3.62      1.44 o 
  -3   5   2      713.11      705.02      7.26 o 
  -2   5   2      507.18      526.03      5.82 o 
  -1   5   2        5.52        5.79      0.84 o 
   0   5   2      296.89      281.71      3.01 o 
   1   5   2       48.78       47.55      1.30 o 
   2   5   2     1213.54     1281.41     10.16 o 
   3   5   2      744.51      765.82      7.04 o 
   4   5   2      104.78      115.74      3.24 o 
   5   5   2       53.65       50.33      2.60 o 
   6   5   2      314.15      302.91      6.63 o 
   7   5   2        0.01       -1.42      3.24 o 
   8   5   2        3.83       -2.32      4.54 o 
  -9   6   2        6.41        7.57      6.11 o 
  -8   6   2        3.74        0.94      2.97 o 
  -7   6   2       47.34       55.51      4.17 o 
  -6   6   2       26.37       27.82      3.43 o 
  -5   6   2      108.10      104.86      4.02 o 
  -4   6   2      183.70      182.63      4.36 o 
  -3   6   2      166.44      177.26      4.13 o 
  -2   6   2      248.60      271.06      4.24 o 
  -1   6   2       18.47       16.88      1.29 o 
   0   6   2      380.32      371.66      4.07 o 
   1   6   2      188.29      225.12      3.10 o 
   2   6   2       17.08       17.17      1.64 o 
   3   6   2     1858.31     1922.87     15.70 o 
   4   6   2        3.92        4.21      1.41 o 
   5   6   2      163.33      163.98      4.25 o 
   6   6   2      116.70      130.74      4.49 o 
   7   6   2        2.30        2.41      2.05 o 
   8   6   2       19.70       37.09      7.24 o 
  -9   7   2        6.72        8.38      6.76 o 
  -8   7   2        1.16       -3.97      5.21 o 
  -7   7   2       16.77        9.08      3.50 o 
  -6   7   2        2.42       -0.60      2.09 o 
  -5   7   2       26.16       32.84      5.27 o 
  -4   7   2       82.61      104.93      4.12 o 
  -3   7   2       25.03       27.90      2.46 o 
  -2   7   2       23.97       20.95      1.86 o 
  -1   7   2      350.92      342.05      5.32 o 
   0   7   2      747.62      758.45      7.62 o 
   1   7   2       20.22       15.00      1.47 o 
   2   7   2      404.46      425.81      7.72 o 
   3   7   2      113.89      136.23      3.72 o 
   4   7   2      255.56      271.07      7.20 o 
   5   7   2      285.42      282.56      5.70 o 
   6   7   2       91.02       78.44      3.86 o 
   7   7   2        0.45        6.07      4.66 o 
  -9   8   2        0.03       13.71      5.71 o 
  -8   8   2        3.97        5.76      4.06 o 
  -7   8   2        6.58        1.92      3.67 o 
  -6   8   2      120.42      130.27      5.19 o 
  -5   8   2        1.31        0.48      2.11 o 
  -4   8   2       10.71        6.30      2.19 o 
  -3   8   2      117.29      129.06      4.21 o 
  -2   8   2       29.66       24.51      2.21 o 
  -1   8   2        9.55        3.76      1.55 o 
   0   8   2       26.42       23.45      2.07 o 
   1   8   2      107.72      113.26      3.27 o 
   2   8   2        1.47        1.93      1.60 o 
   3   8   2       22.56       22.77      2.38 o 
   4   8   2       87.26       89.71      4.74 o 
   5   8   2        0.02       -1.89      1.89 o 
   6   8   2        0.63        0.52      3.18 o 
   7   8   2        0.45       -0.04      3.85 o 
  -9   9   2        1.60        0.62      5.37 o 
  -8   9   2        0.68        1.93      3.86 o 
  -7   9   2        0.00       -2.37      3.56 o 
  -6   9   2       87.70       87.37      8.43 o 
  -5   9   2        2.15        0.03      2.80 o 
  -4   9   2       15.15        9.05      2.35 o 
  -3   9   2       20.72       25.35      2.70 o 
  -2   9   2       19.59       12.99      2.23 o 
  -1   9   2      223.45      213.43      5.04 o 
   0   9   2      749.74      749.02      9.67 o 
   1   9   2        0.01       -0.91      1.83 o 
   2   9   2      278.53      280.20      5.65 o 
   3   9   2        2.47        1.07      1.81 o 
   4   9   2        0.43       -0.80      1.88 o 
   5   9   2        1.58       -2.37      2.78 o 
   6   9   2        6.44        3.88      3.63 o 
   7   9   2       28.96       36.65      5.28 o 
   8   9   2        4.25        5.76      5.68 o 
   9   9   2       21.22       27.40      7.38 o 
  -9  10   2        0.19        5.21      6.02 o 
  -8  10   2        1.40       -1.79      3.84 o 
  -7  10   2        6.54        4.02      4.10 o 
  -6  10   2        9.27        5.74      8.83 o 
  -5  10   2       21.58       25.88      3.37 o 
  -4  10   2        0.11        0.47      2.54 o 
  -3  10   2        1.07        1.48      2.51 o 
  -2  10   2        1.67        1.42      2.34 o 
  -1  10   2       24.57       19.48      2.65 o 
   0  10   2       78.13       93.88      5.06 o 
   1  10   2        1.59       -0.86      3.19 o 
   2  10   2        0.58        1.40      2.03 o 
   3  10   2       15.18       16.82      2.66 o 
   4  10   2       64.28       64.98      4.99 o 
   5  10   2       10.38        7.37      3.30 o 
   6  10   2        1.21        3.74      3.42 o 
   7  10   2        9.29        8.25      4.59 o 
   8  10   2       16.50       15.19      6.47 o 
  -8  11   2       23.28       29.81      7.62 o 
  -7  11   2        0.26        0.25      4.38 o 
  -6  11   2        4.82        7.80      3.88 o 
  -5  11   2        6.57       -0.35      3.32 o 
  -4  11   2        6.02        2.23      2.91 o 
  -3  11   2       31.53       33.71      3.83 o 
  -2  11   2       12.88       10.87      2.99 o 
  -1  11   2       23.69       16.83      2.82 o 
   0  11   2       24.95       22.68      3.01 o 
   1  11   2       24.03       19.04      4.27 o 
   2  11   2        4.23        5.33      2.72 o 
   3  11   2       17.55       17.85      4.84 o 
   4  11   2       24.38       19.08      4.20 o 
   5  11   2       16.92       16.99      4.45 o 
   6  11   2        1.43       -3.78      3.78 o 
   7  11   2        0.51       -3.92      7.50 o 
  -7  12   2        0.33       -3.94      5.47 o 
  -6  12   2        1.74       -2.40      3.64 o 
  -5  12   2        2.96        2.81      3.86 o 
  -4  12   2        1.75       -0.66      4.13 o 
  -3  12   2       16.36       13.55      4.42 o 
  -2  12   2       29.01       30.09      3.68 o 
  -1  12   2        7.56        8.66      2.85 o 
   0  12   2       33.68       29.59      3.29 o 
   1  12   2       83.08      101.41      6.26 o 
   2  12   2      221.55      252.01     13.22 o 
   3  12   2       46.37       49.88      4.85 o 
   4  12   2       12.01        4.13      4.04 o 
   5  12   2        0.58        1.21      3.65 o 
   6  12   2        1.42        1.25      4.50 o 
  -5  13   2        0.59        4.53      4.50 o 
  -4  13   2       16.74        6.97      4.45 o 
  -3  13   2       46.57       59.67      6.06 o 
  -2  13   2       20.01       13.00      5.58 o 
  -1  13   2       19.83       29.18      4.39 o 
   0  13   2        7.46       11.09      3.39 o 
   1  13   2        8.36        8.52      3.46 o 
   2  13   2        3.11        5.31      3.87 o 
   3  13   2        4.46       -1.32      3.68 o 
   4  13   2        0.22        3.94      4.03 o 
   5  13   2        3.63        5.31      4.51 o 
  -3  14   2        3.42       -0.88      7.76 o 
  -2  14   2        8.53       14.16      6.16 o 
  -1  14   2        8.09        6.93      6.67 o 
   0  14   2        6.46        2.50      3.97 o 
   1  14   2        0.24       -3.87      3.87 o 
   2  14   2        3.86       -2.93      3.96 o 
  -9   0   3       13.63        7.60      3.50 o 
  -7   0   3       78.16       73.19     10.74 o 
  -5   0   3      464.77      420.59      9.53 o 
  -3   0   3       71.44       72.88      3.46 o 
  -1   0   3     1938.70     1743.94     23.93 o 
   3   0   3    10514.10    10542.74    138.72 o 
   5   0   3     2514.76     2755.08     37.60 o 
   7   0   3      242.19      250.31      6.79 o 
 -10   1   3       81.68       96.45      9.67 o 
  -9   1   3        0.01       -2.23      2.23 o 
  -8   1   3        4.68        1.55      2.04 o 
  -7   1   3      123.20      124.08      4.28 o 
  -6   1   3      180.47      180.96      4.61 o 
  -5   1   3        7.82       15.64      4.18 o 
  -4   1   3     1512.70     1604.90     17.19 o 
  -3   1   3     4793.75     4516.25     42.44 o 
  -2   1   3     5854.00     5875.10     54.06 o 
  -1   1   3     1425.17     1405.32     12.43 o 
   0   1   3     2803.99     2777.84     20.52 o 
   1   1   3    10611.55    10071.65    185.64 o 
   2   1   3      116.88      109.00      2.92 o 
   3   1   3       51.51       58.65      1.95 o 
   4   1   3      363.89      379.27      4.88 o 
   5   1   3      300.78      293.53      4.81 o 
   6   1   3      376.22      399.80      5.92 o 
   7   1   3       76.58       78.13      2.82 o 
   8   1   3       77.74       79.42      3.14 o 
 -10   2   3      119.00      127.07     11.01 o 
  -9   2   3      177.95      182.82      6.06 o 
  -8   2   3       32.25       26.96      2.75 o 
  -7   2   3      197.21      206.45      5.42 o 
  -6   2   3      358.50      384.07      7.82 o 
  -5   2   3      224.64      186.52      4.55 o 
  -4   2   3      108.30       97.44      4.43 o 
  -3   2   3        2.14        2.95      1.45 o 
  -2   2   3    18897.58    18235.73    163.52 o 
  -1   2   3    24821.09    23568.63    160.88 o 
   0   2   3     4157.84     4131.81     24.34 o 
   1   2   3      813.16      833.93      7.91 o 
   2   2   3      425.64      426.58      5.78 o 
   3   2   3        0.64        0.15      0.86 o 
   4   2   3       32.87       41.58      2.17 o 
   5   2   3      670.70      721.17      7.47 o 
   6   2   3       60.27       65.71      2.42 o 
   7   2   3        7.72        7.48      1.47 o 
   8   2   3      118.96      120.72      3.71 o 
  -9   3   3      248.12      250.92     10.68 o 
  -8   3   3       65.64       67.55      5.73 o 
  -7   3   3       36.39       37.37      4.06 o 
  -6   3   3        5.37        4.41      1.81 o 
  -5   3   3       44.60       55.63      2.74 o 
  -4   3   3      132.97      133.56      3.83 o 
  -3   3   3     2338.01     2339.39     23.71 o 
  -2   3   3        2.60       -0.37      1.06 o 
  -1   3   3     8620.24     8538.49     51.24 o 
   0   3   3     2072.84     2040.51     12.56 o 
   1   3   3      120.34      115.80      1.53 o 
   2   3   3       40.92       25.50      0.94 o 
   3   3   3       50.54       52.51      1.37 o 
   4   3   3       95.81      103.89      1.98 o 
   5   3   3      104.81       90.63      2.22 o 
   6   3   3      220.95      205.30      4.53 o 
   7   3   3      121.75      118.87      4.84 o 
   8   3   3      463.14      452.88      7.22 o 
  -9   4   3       30.83       22.71      8.04 o 
  -8   4   3      311.86      313.38      9.20 o 
  -7   4   3      116.35      123.74      4.57 o 
  -6   4   3       46.78       52.90      4.94 o 
  -5   4   3        0.01       -0.84      1.56 o 
  -4   4   3     1764.37     1967.13     21.25 o 
  -3   4   3      384.43      391.39      5.59 o 
  -2   4   3     1032.36     1047.53      9.11 o 
  -1   4   3      132.41      116.82      1.98 o 
   0   4   3      146.70      140.70      2.00 o 
   1   4   3      194.16      183.37      2.25 o 
   2   4   3        7.76        6.34      0.85 o 
   3   4   3       19.89       26.06      1.15 o 
   4   4   3       24.08       27.38      1.35 o 
   5   4   3       24.43       28.86      1.45 o 
   6   4   3      168.72      186.59      5.54 o 
   7   4   3      328.23      275.67      5.30 o 
   8   4   3       59.07       45.88      6.66 o 
  -9   5   3       40.55       39.82      7.91 o 
  -8   5   3      118.90      120.87      5.83 o 
  -7   5   3       14.51       11.15      2.82 o 
  -6   5   3       56.87       55.19      3.31 o 
  -5   5   3       20.48       24.92      2.44 o 
  -4   5   3     1095.01     1147.28     12.63 o 
  -3   5   3      103.84      118.39      3.14 o 
  -2   5   3      220.93      203.15      3.40 o 
  -1   5   3        0.73        0.11      0.73 o 
   0   5   3        0.21        0.08      0.71 o 
   1   5   3     1177.29     1232.36      9.22 o 
   2   5   3      502.59      544.19      5.04 o 
   3   5   3      437.11      475.94      5.24 o 
   4   5   3       56.79       48.61      2.19 o 
   5   5   3       67.49       61.76      2.73 o 
   6   5   3       87.31       84.72      3.25 o 
   7   5   3       10.98        9.68      2.01 o 
   8   5   3        0.11       -3.46      3.94 o 
  -9   6   3       24.34       25.01      7.24 o 
  -8   6   3       37.93       22.51      4.44 o 
  -7   6   3        1.36        2.66      2.67 o 
  -6   6   3       23.54       24.35      3.19 o 
  -5   6   3        6.77        8.68      2.06 o 
  -4   6   3       21.79       20.84      2.25 o 
  -3   6   3       87.08       90.63      3.13 o 
  -2   6   3      130.16      146.74      3.51 o 
  -1   6   3      298.29      295.39      3.85 o 
   0   6   3       16.96       20.81      1.27 o 
   1   6   3      873.68      844.21      7.78 o 
   2   6   3      772.98      817.47      7.61 o 
   3   6   3      240.70      242.49      3.72 o 
   4   6   3       30.46       31.70      1.90 o 
   5   6   3       63.49       63.82      2.82 o 
   6   6   3      729.78      700.28     10.25 o 
   7   6   3       46.00       32.84      2.50 o 
  -9   7   3        2.45        3.97      6.35 o 
  -8   7   3        1.46       -0.07      5.71 o 
  -7   7   3       32.34       39.07      3.83 o 
  -6   7   3       15.89       16.74      2.63 o 
  -5   7   3       20.18       20.91      2.65 o 
  -4   7   3       84.10       81.67      3.70 o 
  -3   7   3       69.81       88.40      5.38 o 
  -2   7   3      111.20      110.98      3.60 o 
  -1   7   3        0.54       -0.82      1.28 o 
   0   7   3       63.54       67.76      2.31 o 
   1   7   3        0.66       -0.36      1.25 o 
   2   7   3       85.07       97.37      3.24 o 
   3   7   3      355.99      374.23      5.33 o 
   4   7   3      578.22      599.38      7.59 o 
   5   7   3      223.15      221.22      4.95 o 
   6   7   3       17.07       20.28      2.48 o 
   7   7   3       28.00       28.69      6.52 o 
  -9   8   3        1.10       -0.97      3.85 o 
  -8   8   3        0.00        2.13      3.82 o 
  -7   8   3        0.84       -3.56      3.56 o 
  -6   8   3      165.04      178.32      8.67 o 
  -5   8   3       58.45       68.37      4.03 o 
  -4   8   3        0.09       -1.99      1.99 o 
  -3   8   3       13.91       14.27      2.18 o 
  -2   8   3      358.98      356.76      6.05 o 
  -1   8   3       24.85       14.88      1.84 o 
   0   8   3        1.16        0.22      1.59 o 
   1   8   3       90.98       80.04      3.03 o 
   2   8   3        6.00        4.79      1.60 o 
   3   8   3        4.99        4.12      1.69 o 
   4   8   3       35.49       35.05      2.43 o 
   5   8   3        5.12        2.92      2.02 o 
   6   8   3        0.70       -0.72      3.25 o 
   7   8   3       42.28       36.37      4.79 o 
  -9   9   3        2.34       -4.87      4.87 o 
  -8   9   3        4.36        7.85      4.47 o 
  -7   9   3       32.41       20.86      4.73 o 
  -6   9   3        8.37        7.45      3.14 o 
  -5   9   3        0.38       -0.97      2.50 o 
  -4   9   3       13.67        8.68      2.39 o 
  -3   9   3        4.82        5.94      2.16 o 
  -2   9   3        2.64        0.95      2.15 o 
  -1   9   3        1.60        1.20      2.07 o 
   0   9   3      190.91      183.36      4.77 o 
   1   9   3        3.55        0.65      1.86 o 
   2   9   3       22.93       23.70      2.33 o 
   3   9   3       37.26       40.95      2.65 o 
   4   9   3       23.93       18.77      2.29 o 
   5   9   3       24.80       21.93      4.31 o 
   6   9   3        1.86       -0.71      3.01 o 
   7   9   3        2.26        2.84      5.11 o 
   8   9   3        7.28       20.37      6.28 o 
   9   9   3        9.49       12.99      6.54 o 
  -9  10   3        0.44       -0.21      6.14 o 
  -8  10   3        1.85        6.01      8.42 o 
  -7  10   3        6.60        1.53      4.19 o 
  -6  10   3        0.01        2.22      3.80 o 
  -5  10   3        1.05       -2.13      2.50 o 
  -4  10   3        6.15        6.19      2.66 o 
  -3  10   3       73.10       64.46      4.22 o 
  -2  10   3       27.19       25.30      3.07 o 
  -1  10   3      369.08      381.40      7.17 o 
   0  10   3      327.50      331.82      8.73 o 
   1  10   3        2.85       -2.40      3.66 o 
   2  10   3       31.89       21.09      2.77 o 
   3  10   3        6.05        4.99      1.84 o 
   4  10   3       79.07       62.78      4.23 o 
   5  10   3        8.77        3.56      3.36 o 
   6  10   3        0.02        1.27      3.39 o 
   7  10   3        0.41       -5.70      5.70 o 
   8  10   3        8.29       -0.26      6.35 o 
  -8  11   3        0.79        5.69      6.58 o 
  -7  11   3        0.67        2.46      4.37 o 
  -6  11   3        0.88        0.60      5.91 o 
  -5  11   3       15.18        8.04      4.39 o 
  -4  11   3       12.76       11.96      3.28 o 
  -3  11   3        0.85       -0.76      3.86 o 
  -2  11   3       37.99       28.00      3.66 o 
  -1  11   3      139.32      139.24      4.98 o 
   0  11   3        4.15        5.18      2.59 o 
   1  11   3       19.27       14.88      3.91 o 
   2  11   3        1.66        3.28      3.15 o 
   3  11   3       20.97       15.79      3.48 o 
   4  11   3        8.54        7.22      3.17 o 
   5  11   3        0.25        1.01      3.65 o 
   6  11   3        4.24        1.35      4.17 o 
   7  11   3        0.32       -1.28      4.29 o 
  -6  12   3        0.47       -3.49      3.49 o 
  -5  12   3        9.00       11.93      4.23 o 
  -4  12   3        8.17       -1.12      5.41 o 
  -3  12   3       11.34       12.22      3.62 o 
  -2  12   3        2.48        4.68      3.22 o 
  -1  12   3        4.19        4.13      2.73 o 
   0  12   3        0.99       -2.85      3.67 o 
   1  12   3       91.72       95.50      5.32 o 
   2  12   3        0.52        0.81      3.46 o 
   3  12   3       27.16       30.10      4.34 o 
   4  12   3        0.02        0.53      3.59 o 
   5  12   3        0.48       -2.64      3.71 o 
   6  12   3        6.25       10.49      5.04 o 
  -5  13   3       11.38        8.94      7.01 o 
  -4  13   3        9.47        4.86      9.21 o 
  -3  13   3        5.38       13.30      5.68 o 
  -2  13   3        0.65        3.55      4.82 o 
  -1  13   3        0.06       -3.01      3.01 o 
   0  13   3        0.69       -3.03      3.03 o 
   1  13   3        0.77       -2.52      3.11 o 
   2  13   3       78.84       83.11      5.84 o 
   3  13   3        8.35       11.79      4.18 o 
   4  13   3        1.82        4.09      4.13 o 
  -2  14   3       11.93        8.30      5.93 o 
  -1  14   3        3.70        0.76      4.53 o 
   0  14   3       10.94        5.42      4.52 o 
   1  14   3        0.86       -2.76      3.35 o 
   2  14   3        4.77        6.42      4.50 o 
 -10   0   4       11.60       11.44      6.16 o 
  -8   0   4       87.12       92.12      5.90 o 
  -6   0   4      345.55      287.55      8.42 o 
  -4   0   4      351.65      288.54      7.37 o 
  -2   0   4    13168.75    12787.31    163.09 o 
   0   0   4     7857.21     7405.58     80.57 o 
   2   0   4        2.64        5.68      1.19 o 
   4   0   4     3793.96     4110.04     76.63 o 
   6   0   4      662.37      700.16     11.84 o 
   8   0   4      145.59      140.86      5.11 o 
 -10   1   4       28.37       36.58      4.94 o 
  -9   1   4        1.29       -2.31      2.31 o 
  -8   1   4       70.52       69.41      3.70 o 
  -7   1   4        6.27        8.18      2.04 o 
  -6   1   4      250.23      236.29      5.42 o 
  -5   1   4      750.22      746.70     10.12 o 
  -4   1   4      353.61      392.28      6.27 o 
  -3   1   4      532.80      526.15      7.17 o 
  -2   1   4     8913.07     9105.41     82.77 o 
  -1   1   4       88.16       78.58      1.85 o 
   0   1   4     1239.28     1308.16     10.11 o 
   1   1   4      897.16      974.14     14.19 o 
   2   1   4        3.56        1.62      1.53 o 
   3   1   4      436.69      452.41      6.14 o 
   4   1   4      431.04      482.59      6.91 o 
   5   1   4      823.44      847.82     11.27 o 
   6   1   4       46.51       53.45      2.66 o 
   7   1   4        0.33        2.89      1.69 o 
   8   1   4       16.27       18.92      2.38 o 
 -10   2   4       65.74       86.66      9.48 o 
  -9   2   4      109.31      123.60      7.92 o 
  -8   2   4        4.32        1.56      2.09 o 
  -7   2   4       12.45       17.05      2.33 o 
  -6   2   4        0.09        1.40      1.68 o 
  -5   2   4      249.76      265.63      5.44 o 
  -4   2   4     1889.78     1887.51     20.10 o 
  -3   2   4     6321.06     6329.63     58.80 o 
  -2   2   4     5097.97     4838.05     40.22 o 
  -1   2   4     3728.30     3707.19     26.00 o 
   0   2   4      827.92      784.58      5.97 o 
   1   2   4       60.46       39.83      1.54 o 
   2   2   4      123.29      110.29      1.95 o 
   3   2   4      179.65      166.17      3.38 o 
   4   2   4       55.03       67.19      2.51 o 
   5   2   4       71.93       80.89      3.10 o 
   6   2   4       85.02       97.60      3.65 o 
   7   2   4      160.68      164.73      5.02 o 
   8   2   4       66.95       66.17      3.70 o 
 -10   3   4      179.57      194.26     13.42 o 
  -9   3   4       69.35       62.57      5.63 o 
  -8   3   4       43.78       45.12      3.89 o 
  -7   3   4        8.45        8.74      2.20 o 
  -6   3   4      575.40      626.95      9.74 o 
  -5   3   4     1259.16     1255.37     15.18 o 
  -4   3   4      130.41      127.36      3.93 o 
  -3   3   4     1478.33     1571.80     17.08 o 
  -2   3   4        2.96        1.64      1.09 o 
  -1   3   4       40.88       42.33      1.31 o 
   0   3   4     2126.04     2041.74     12.59 o 
   1   3   4      320.95      299.87      2.67 o 
   2   3   4      205.69      227.17      3.29 o 
   3   3   4       19.87       18.37      1.60 o 
   4   3   4      234.38      220.68      5.69 o 
   5   3   4      387.93      344.67      6.61 o 
   6   3   4       47.58       57.10      3.10 o 
   7   3   4        2.74       -2.12      2.12 o 
   8   3   4      159.68      164.86      6.70 o 
 -10   4   4       13.16       21.19      7.17 o 
  -9   4   4       84.21       69.58     11.57 o 
  -8   4   4        0.63        0.19      2.99 o 
  -7   4   4       20.85       24.82      3.18 o 
  -6   4   4      215.03      220.34      5.72 o 
  -5   4   4       33.24       33.33      3.56 o 
  -4   4   4       59.42      116.84      5.34 o 
  -3   4   4       27.85       33.10      1.99 o 
  -2   4   4      245.66      265.96      3.72 o 
  -1   4   4       50.90       64.12      2.07 o 
   0   4   4      357.69      338.56      3.24 o 
   1   4   4      961.23      952.05      6.74 o 
   2   4   4       16.02       12.26      0.86 o 
   3   4   4       53.08       66.06      2.26 o 
   4   4   4        0.43        0.11      1.48 o 
   5   4   4       64.11       70.16      3.40 o 
   6   4   4        4.42        3.42      2.48 o 
   7   4   4        8.08        1.22      4.06 o 
 -10   5   4       16.63       17.13      7.31 o 
  -9   5   4       38.79       41.18      7.95 o 
  -8   5   4      109.72      116.72      5.94 o 
  -7   5   4       16.34       16.14      2.99 o 
  -6   5   4       50.39       48.31      3.64 o 
  -5   5   4      476.45      492.78     12.57 o 
  -4   5   4        7.11        5.45      1.67 o 
  -3   5   4     2114.19     2240.71     19.38 o 
  -2   5   4      129.29      115.11      2.73 o 
  -1   5   4       37.62       37.59      1.34 o 
   0   5   4      121.66      150.16      2.33 o 
   1   5   4      282.10      266.18      3.08 o 
   2   5   4     1938.17     2128.94     14.47 o 
   3   5   4        1.36        1.30      0.90 o 
   4   5   4       90.29       86.11      2.09 o 
   5   5   4        2.26        3.99      3.71 o 
   6   5   4      711.91      707.29     13.81 o 
   7   5   4       41.95       35.03      4.78 o 
  -9   6   4       58.81       46.86      8.96 o 
  -8   6   4       16.91       13.85      4.01 o 
  -7   6   4        1.27       -2.42      2.42 o 
  -6   6   4        1.68       -0.49      2.25 o 
  -5   6   4      132.62      134.16      5.75 o 
  -4   6   4        5.35        6.82      1.99 o 
  -3   6   4       18.48       20.11      2.27 o 
  -2   6   4        0.76        1.08      1.48 o 
  -1   6   4        2.52        2.95      1.18 o 
   0   6   4      267.56      270.55      3.70 o 
   1   6   4        1.09       -1.01      1.01 o 
   2   6   4        7.28        2.61      1.15 o 
   3   6   4       85.84       79.11      2.24 o 
   4   6   4      211.50      205.61      3.87 o 
   5   6   4      961.98      985.76     11.22 o 
   6   6   4     1128.46     1140.17     15.30 o 
   7   6   4        0.16        0.72      3.10 o 
  -9   7   4       48.94       28.88      8.26 o 
  -8   7   4        6.93        5.04      6.33 o 
  -7   7   4        1.67        3.73      2.83 o 
  -6   7   4       16.02       17.71      3.57 o 
  -5   7   4        1.47        2.27      2.07 o 
  -4   7   4      269.43      258.01      6.33 o 
  -3   7   4        4.57        5.22      2.06 o 
  -2   7   4       23.48       32.25      2.36 o 
  -1   7   4        0.13        1.00      1.34 o 
   0   7   4      957.02      950.42     10.85 o 
   1   7   4        0.12       -0.45      0.96 o 
   2   7   4      312.97      300.83      4.67 o 
   3   7   4       22.53       24.51      2.03 o 
   4   7   4        0.23       -1.37      1.37 o 
   5   7   4       40.28       27.46      2.97 o 
   6   7   4       29.55       29.72      3.17 o 
   7   7   4       10.02       10.22      5.76 o 
 -10   8   4        4.63       16.10      6.45 o 
  -9   8   4        0.17        2.47      4.16 o 
  -8   8   4        0.04       -3.32      3.96 o 
  -7   8   4      102.28      114.41      6.65 o 
  -6   8   4      113.64       94.67      4.65 o 
  -5   8   4        0.81       -0.33      2.17 o 
  -4   8   4       40.67       27.70      2.92 o 
  -3   8   4      188.83      191.60      5.09 o 
  -2   8   4       19.97       22.83      2.44 o 
  -1   8   4      379.32      372.41      6.19 o 
   0   8   4       70.65       68.07      2.87 o 
   1   8   4       71.94       77.49      2.96 o 
   2   8   4      200.90      216.65      6.99 o 
   3   8   4      119.53      109.14      3.50 o 
   4   8   4       23.56       26.18      2.52 o 
   5   8   4      141.54      151.57      4.37 o 
   6   8   4       17.07       21.39      4.06 o 
   7   8   4        0.00        1.39      4.97 o 
  -9   9   4        4.25        5.75      4.53 o 
  -8   9   4        8.57       11.82      4.64 o 
  -7   9   4       17.73        6.72      4.40 o 
  -6   9   4       33.94       24.34      3.74 o 
  -5   9   4       14.51       11.20      6.08 o 
  -4   9   4       42.53       34.05      3.85 o 
  -3   9   4      260.64      256.08      6.89 o 
  -2   9   4       21.17       20.88      3.01 o 
  -1   9   4       41.63       44.72      3.00 o 
   0   9   4       21.23       33.19      2.67 o 
   1   9   4       11.02       11.94      2.18 o 
   2   9   4       76.48       67.95      3.54 o 
   3   9   4       46.94       43.46      2.71 o 
   4   9   4        6.75        4.05      2.26 o 
   5   9   4        7.14        1.46      3.04 o 
   6   9   4        0.04       -2.55      3.14 o 
   7   9   4        3.05       -0.81      5.21 o 
   8   9   4        2.06        7.40      5.97 o 
   9   9   4        3.51        7.07      6.69 o 
  -9  10   4        2.28        3.44      6.04 o 
  -8  10   4       45.60       47.25      6.42 o 
  -7  10   4       12.53       16.54      4.98 o 
  -6  10   4        0.24       -0.22      5.45 o 
  -5  10   4       22.24       21.57      3.80 o 
  -4  10   4        3.65       -1.68      2.56 o 
  -3  10   4        0.04        1.83      2.72 o 
  -2  10   4      290.53      291.78      7.80 o 
  -1  10   4      581.77      616.19      9.32 o 
   0  10   4      511.74      529.76      8.51 o 
   1  10   4        2.06        1.07      2.73 o 
   2  10   4       13.04        8.75      2.89 o 
   3  10   4       23.96       17.92      3.22 o 
   4  10   4       59.04       56.04      4.22 o 
   5  10   4       50.11       50.52      4.84 o 
   6  10   4        4.25       -3.94      3.94 o 
   7  10   4        0.15       -4.57      5.15 o 
   8  10   4       26.85       39.87      9.11 o 
  -8  11   4        6.04       11.95      9.52 o 
  -7  11   4        6.17        2.02      4.72 o 
  -6  11   4        3.51       -1.89      3.55 o 
  -5  11   4        2.53       -3.16      5.27 o 
  -4  11   4        0.39       -0.98      2.84 o 
  -3  11   4        5.91        6.66      4.51 o 
  -2  11   4        1.47       -2.26      4.70 o 
  -1  11   4        3.56        4.37      2.56 o 
   0  11   4      155.60      156.71      5.17 o 
   1  11   4       42.04       35.84      3.59 o 
   2  11   4      106.27      115.57      5.73 o 
   3  11   4       26.20       23.71      4.61 o 
   4  11   4        1.72        0.08      2.95 o 
   5  11   4       15.21       14.44      4.12 o 
   6  11   4       21.18       15.91      6.53 o 
   7  11   4        0.50       -2.25      4.67 o 
  -6  12   4        0.02       -3.61      3.61 o 
  -5  12   4        0.13       -2.27      3.61 o 
  -4  12   4        5.91       -3.61      3.61 o 
  -3  12   4        4.14        3.32      3.25 o 
  -2  12   4        2.18        1.58      3.00 o 
  -1  12   4        8.78        2.30      2.94 o 
   0  12   4       25.50       24.53      3.66 o 
   1  12   4       10.89        1.37      3.26 o 
   2  12   4       86.66       83.32      5.50 o 
   3  12   4       13.04        8.23      3.59 o 
   4  12   4        0.12       -3.18      3.18 o 
   5  12   4        0.05       -1.71      4.34 o 
   6  12   4        1.07       -1.76      4.47 o 
  -5  13   4        3.32        9.61      6.72 o 
  -4  13   4       98.62      120.16     12.09 o 
  -3  13   4        0.72       -4.50      4.71 o 
  -2  13   4       16.04       24.87      5.86 o 
  -1  13   4        0.08        1.91      3.37 o 
   0  13   4        0.05       -1.91      3.04 o 
   1  13   4        2.62        0.19      3.19 o 
   2  13   4       20.73       21.45      4.45 o 
   3  13   4       11.34       13.27      6.67 o 
   4  13   4        0.39        3.90      4.20 o 
  -2  14   4        3.35        1.58      5.57 o 
  -1  14   4        0.02       -4.85      4.85 o 
   0  14   4        2.63        4.42      4.91 o 
   1  14   4       15.92       10.69      4.45 o 
  -9   0   5      187.57      191.17      9.04 o 
  -7   0   5       13.83       10.92      4.85 o 
  -5   0   5      467.42      461.02     10.62 o 
  -3   0   5     2950.99     2904.10     41.62 o 
  -1   0   5     5252.42     5170.55     77.70 o 
   1   0   5     2297.68     2395.59     47.17 o 
   3   0   5     3414.27     3433.74     64.44 o 
   5   0   5      180.57      228.94      8.07 o 
   7   0   5       42.28       29.76      4.66 o 
 -10   1   5        0.31       -2.63      4.20 o 
  -9   1   5       38.84       30.26      3.84 o 
  -8   1   5       47.37       40.92      3.22 o 
  -7   1   5       58.56       56.39      5.69 o 
  -6   1   5      163.13      165.71      4.77 o 
  -5   1   5       99.96       99.77      3.62 o 
  -4   1   5        5.77        8.69      1.63 o 
  -3   1   5     8760.77     8699.85     81.18 o 
  -2   1   5     5369.27     5356.42     49.75 o 
  -1   1   5      598.31      577.19      6.52 o 
   0   1   5      154.54      139.30      1.53 o 
   1   1   5     1363.39     1271.67     17.78 o 
   2   1   5        6.28        7.38      1.84 o 
   3   1   5     3481.99     3452.95     46.97 o 
   4   1   5     1627.04     1683.19     19.21 o 
   5   1   5        3.60        1.28      1.17 o 
   6   1   5       21.27       27.30      1.94 o 
   7   1   5      261.25      256.83      6.04 o 
   8   1   5        2.91        1.60      1.75 o 
 -10   2   5        0.99       -5.33      5.33 o 
  -9   2   5       24.44       27.88      5.29 o 
  -8   2   5      104.84       94.11      5.04 o 
  -7   2   5       29.74       41.81      3.15 o 
  -6   2   5      800.32      802.65     11.46 o 
  -5   2   5       60.26       74.27      4.09 o 
  -4   2   5      775.30      759.11     10.07 o 
  -3   2   5     7047.77     7071.83     65.55 o 
  -2   2   5      930.71      865.45      9.04 o 
  -1   2   5       25.54       19.41      1.00 o 
   0   2   5       22.62       24.76      0.89 o 
   1   2   5       70.26       57.82      1.70 o 
   2   2   5      806.35      781.25     17.89 o 
   3   2   5      111.93      129.44      2.89 o 
   4   2   5        1.58        4.09      1.24 o 
   5   2   5       84.44       95.93      3.17 o 
   6   2   5        0.70        2.44      1.54 o 
   7   2   5      121.98      116.36      4.23 o 
   8   2   5       97.59       98.85      4.98 o 
 -10   3   5       54.90       58.73      9.32 o 
  -9   3   5       18.36       16.17      4.31 o 
  -8   3   5      138.31      161.56      6.43 o 
  -7   3   5       72.45       70.56      6.36 o 
  -6   3   5      124.52      121.28      4.36 o 
  -5   3   5       12.29       15.96      2.22 o 
  -4   3   5     1095.89     1169.08     14.12 o 
  -3   3   5       60.01       61.94      2.39 o 
  -2   3   5      165.46      153.33      2.91 o 
  -1   3   5      873.23      858.30      7.37 o 
   0   3   5      284.67      301.85      2.97 o 
   1   3   5     2323.46     2389.49     19.03 o 
   2   3   5       50.00       52.42      1.68 o 
   3   3   5        0.24       -0.33      0.87 o 
   4   3   5        1.76        7.94      1.46 o 
   5   3   5      123.33      108.69      5.52 o 
   6   3   5      106.56       98.95      3.94 o 
   7   3   5        6.99        2.99      3.03 o 
   8   3   5      105.14      108.61      8.12 o 
 -10   4   5        7.73        5.40      6.43 o 
  -9   4   5       28.61       22.85      4.56 o 
  -8   4   5       43.94       37.53      4.80 o 
  -7   4   5       88.98       90.88      8.70 o 
  -6   4   5      106.08       97.89      4.83 o 
  -5   4   5      257.66      278.93      6.36 o 
  -4   4   5     1098.47     1086.11     12.12 o 
  -3   4   5      203.85      207.21      4.25 o 
  -2   4   5      234.68      228.91      3.50 o 
  -1   4   5      377.53      391.35      3.94 o 
   0   4   5     1204.02     1174.67      8.03 o 
   1   4   5      436.81      437.90      3.98 o 
   2   4   5      483.07      521.47      5.85 o 
   3   4   5      443.65      465.65      5.91 o 
   4   4   5      872.59      864.78     14.92 o 
   5   4   5       39.22       32.82      3.04 o 
   6   4   5      232.54      251.94      6.41 o 
   7   4   5       11.65       13.38      3.90 o 
 -10   5   5        1.90        1.03      6.38 o 
  -9   5   5        0.09        0.98      3.80 o 
  -8   5   5      167.31      173.34      7.05 o 
  -7   5   5        0.49        0.45      2.58 o 
  -6   5   5       29.55       39.83      3.71 o 
  -5   5   5      167.36      167.83      5.06 o 
  -4   5   5      176.16      194.32      5.57 o 
  -3   5   5      301.81      303.37      5.16 o 
  -2   5   5       19.48       27.23      1.69 o 
  -1   5   5       30.05       21.30      1.28 o 
   0   5   5      138.52      161.50      2.50 o 
   1   5   5      306.06      332.85      3.70 o 
   2   5   5      166.19      160.99      2.41 o 
   3   5   5        1.00        1.27      1.20 o 
   4   5   5      152.33      147.65      3.61 o 
   5   5   5       20.81       20.62      2.56 o 
   6   5   5     2392.77     2458.33     37.40 o 
   7   5   5       39.70       43.71      5.92 o 
 -10   6   5       22.20       21.81      8.05 o 
  -9   6   5        3.50        7.36      6.54 o 
  -8   6   5        2.39        2.88      3.83 o 
  -7   6   5       91.29      101.37      7.16 o 
  -6   6   5        2.90        1.91      2.64 o 
  -5   6   5      151.68      155.59      5.07 o 
  -4   6   5      353.34      350.81      7.18 o 
  -3   6   5        0.84        0.65      1.77 o 
  -2   6   5       39.31       45.62      3.56 o 
  -1   6   5       63.79       58.70      2.78 o 
   0   6   5      777.68      828.87      7.83 o 
   1   6   5       12.01       15.69      1.37 o 
   2   6   5      367.83      372.93      4.52 o 
   3   6   5       42.46       45.13      1.73 o 
   4   6   5      232.02      224.29      4.73 o 
   5   6   5      138.71      131.16      4.82 o 
   6   6   5     1077.81     1126.73     15.17 o 
   7   6   5       20.95       31.05      6.19 o 
  -9   7   5       22.05       22.98      8.22 o 
  -8   7   5       83.97       82.22      5.39 o 
  -7   7   5       13.49        9.10      3.15 o 
  -6   7   5       52.16       39.91      3.40 o 
  -5   7   5       48.62       47.69      3.49 o 
  -4   7   5       31.37       32.34      3.02 o 
  -3   7   5        3.07       -0.15      2.02 o 
  -2   7   5      102.58      102.22      3.72 o 
  -1   7   5      330.95      296.66      5.57 o 
   0   7   5      137.73      132.81      3.73 o 
   1   7   5        4.02        5.92      1.48 o 
   2   7   5       28.24       34.95      1.90 o 
   3   7   5        6.50        9.83      1.79 o 
   4   7   5       12.15       16.21      1.59 o 
   5   7   5      103.40       95.61      4.35 o 
   6   7   5      192.91      199.16      8.41 o 
 -10   8   5        0.00        1.24      5.83 o 
  -9   8   5        9.35        9.15      4.64 o 
  -8   8   5        4.16        4.70      9.03 o 
  -7   8   5        2.53        0.30      2.93 o 
  -6   8   5        7.96       11.55      3.28 o 
  -5   8   5       20.60       19.36      3.83 o 
  -4   8   5       13.17        9.66      2.95 o 
  -3   8   5      195.15      186.64      6.52 o 
  -2   8   5      212.52      212.90      5.91 o 
  -1   8   5       73.26       69.75      3.23 o 
   0   8   5       18.56       14.08      2.36 o 
   1   8   5        1.59        1.52      1.54 o 
   2   8   5       15.60       14.68      1.88 o 
   3   8   5      234.90      228.23      4.71 o 
   4   8   5      234.30      235.91      4.76 o 
   5   8   5       60.52       54.99      2.79 o 
   6   8   5        6.09       13.64      3.38 o 
   7   8   5        2.91       -1.77      4.73 o 
  -9   9   5       27.27       28.99     14.75 o 
  -8   9   5        1.76        6.80      4.38 o 
  -7   9   5        9.22        8.88      6.13 o 
  -6   9   5       22.02       13.60      3.97 o 
  -5   9   5       25.17       29.18      3.89 o 
  -4   9   5       63.52       57.09      4.62 o 
  -3   9   5        3.86        4.90      2.64 o 
  -2   9   5      616.87      592.90     11.02 o 
  -1   9   5       57.87       65.20      3.60 o 
   0   9   5      103.74      102.50      3.82 o 
   1   9   5       24.64       23.96      3.12 o 
   2   9   5       54.82       59.53      3.24 o 
   3   9   5      112.17      124.65      3.87 o 
   4   9   5       24.01       26.19      4.84 o 
   5   9   5        0.90       -2.95      2.95 o 
   6   9   5       13.52       11.78      4.28 o 
   7   9   5        1.15       -3.66      3.66 o 
   8   9   5       35.34       35.54      7.07 o 
  -9  10   5        1.28        3.42      6.23 o 
  -8  10   5       62.95       65.28      9.55 o 
  -7  10   5        3.01        8.76      8.77 o 
  -6  10   5       16.40        5.67      4.21 o 
  -5  10   5       15.14       16.01      3.87 o 
  -4  10   5        9.67       13.17      3.23 o 
  -3  10   5       76.60       80.56      4.74 o 
  -2  10   5      117.84      104.60      5.25 o 
  -1  10   5       95.27       86.76      4.62 o 
   0  10   5      261.42      270.49      6.10 o 
   1  10   5       33.30       29.18      2.90 o 
   2  10   5        7.32        8.05      2.36 o 
   3  10   5       22.03       22.80      3.32 o 
   4  10   5        2.72        0.01      2.80 o 
   5  10   5        5.89        7.83      3.54 o 
   6  10   5        6.86        9.34      6.60 o 
   7  10   5        2.93        1.78     10.53 o 
  -8  11   5        1.18        6.03      5.20 o 
  -7  11   5        0.27       -2.29      4.57 o 
  -6  11   5        0.02       -3.48      3.48 o 
  -5  11   5        0.00       -0.56      3.22 o 
  -4  11   5       10.09        3.10      2.97 o 
  -3  11   5       10.56        5.11      3.24 o 
  -2  11   5        2.91        2.00      2.99 o 
  -1  11   5       65.27       68.51      4.17 o 
   0  11   5       91.36       90.73      4.15 o 
   1  11   5       12.69        9.91      3.04 o 
   2  11   5        1.65       -1.33      2.83 o 
   3  11   5       97.56       99.17      7.36 o 
   4  11   5        2.17        3.24      3.17 o 
   5  11   5        1.06       -3.69      4.14 o 
   6  11   5        0.18       -2.21      4.39 o 
   7  11   5        1.57        0.76      6.31 o 
  -6  12   5        1.07       -3.80      3.80 o 
  -5  12   5        4.51       -0.13      3.96 o 
  -4  12   5       15.09       15.87      5.48 o 
  -3  12   5        9.43       10.78      4.14 o 
  -2  12   5        0.39        0.78      3.65 o 
  -1  12   5        1.69       -2.95      2.95 o 
   0  12   5        3.38       -1.24      2.92 o 
   1  12   5       10.70        9.50      3.24 o 
   2  12   5       22.10       19.29      4.01 o 
   3  12   5        1.29        3.09      3.36 o 
   4  12   5        1.15       -1.27      3.18 o 
   5  12   5        0.19        3.15      4.70 o 
  -5  13   5       20.32       34.63      9.22 o 
  -4  13   5        0.03       -3.82      5.00 o 
  -3  13   5       16.17       25.93      5.97 o 
  -2  13   5        0.05       -1.83      3.86 o 
  -1  13   5       12.66       13.06      3.82 o 
   0  13   5        2.82       -3.02      3.02 o 
   1  13   5        0.71        3.14      3.21 o 
   2  13   5        2.96        7.59      4.01 o 
   3  13   5        6.35        6.46      3.99 o 
   4  13   5        0.56        3.49      4.56 o 
  -1  14   5        7.92        7.19      6.00 o 
   0  14   5       13.20       10.22      4.24 o 
 -10   0   6        0.08        3.37      5.66 o 
  -8   0   6        0.34       -0.01      2.87 o 
  -6   0   6       39.78       32.00      3.59 o 
  -4   0   6        1.86        1.02      2.00 o 
  -2   0   6       39.39       21.45      2.14 o 
   0   0   6      439.14      462.87      6.12 o 
   4   0   6     1460.03     1683.42     33.34 o 
   6   0   6       10.61       13.83      3.15 o 
   8   0   6        4.67        9.34      4.20 o 
 -10   1   6      143.03      159.11      8.88 o 
  -9   1   6        0.28        2.17      3.55 o 
  -8   1   6        1.46        2.01      3.71 o 
  -7   1   6      446.85      488.77      8.93 o 
  -6   1   6      242.28      268.70      6.22 o 
  -5   1   6        2.31        5.27      1.78 o 
  -4   1   6       78.23       86.13      3.87 o 
  -3   1   6     2136.01     2152.56     22.14 o 
  -2   1   6     3304.07     3298.04     28.18 o 
  -1   1   6     4224.96     4053.73     28.32 o 
   0   1   6      257.37      240.60      2.46 o 
   1   1   6        9.15        3.97      0.80 o 
   2   1   6      989.34     1122.06     23.15 o 
   3   1   6      616.30      607.87     14.43 o 
   4   1   6        4.59        3.52      2.14 o 
   5   1   6      112.44       99.95      3.83 o 
   6   1   6      340.86      374.54      8.43 o 
   7   1   6        1.26        4.10      2.27 o 
   8   1   6       29.35       27.18      3.63 o 
 -10   2   6       23.72       26.99      5.17 o 
  -9   2   6       28.19       23.73      5.23 o 
  -8   2   6       16.86       15.90      3.18 o 
  -7   2   6      136.05      136.22      7.20 o 
  -6   2   6      568.94      593.83      9.64 o 
  -5   2   6      496.45      513.36      8.31 o 
  -4   2   6      201.43      222.95      4.98 o 
  -3   2   6      588.94      595.93      8.35 o 
  -2   2   6        1.67        5.58      1.15 o 
  -1   2   6       58.24       68.22      1.59 o 
   0   2   6        7.88        8.98      0.75 o 
   1   2   6      167.76      154.12      2.81 o 
   2   2   6     2819.63     3012.94     41.17 o 
   3   2   6     2722.69     2913.15     56.49 o 
   4   2   6      942.35      965.40     12.10 o 
   5   2   6       27.13       19.59      1.69 o 
   6   2   6       34.66       28.66      2.16 o 
   7   2   6       17.08       12.78      2.00 o 
   8   2   6       72.90       69.56      6.40 o 
 -10   3   6       23.43       17.65      7.40 o 
  -9   3   6        3.18        2.37      3.67 o 
  -8   3   6       11.77        9.94      3.10 o 
  -7   3   6       51.75       45.84      4.60 o 
  -6   3   6        1.34        1.67      2.26 o 
  -5   3   6        6.04       26.63      5.70 o 
  -4   3   6     2987.22     2944.55     30.17 o 
  -3   3   6      936.98      952.17     10.52 o 
  -2   3   6      694.15      680.52      7.10 o 
  -1   3   6      154.80      132.71      2.30 o 
   0   3   6        3.37        1.25      0.65 o 
   1   3   6      208.05      190.52      3.63 o 
   2   3   6     1133.17     1101.04     10.62 o 
   3   3   6       31.22       29.66      1.50 o 
   4   3   6      169.02      166.02      5.12 o 
   5   3   6      241.56      236.22      5.13 o 
   6   3   6      476.72      497.01      8.55 o 
   7   3   6       16.69       14.25      5.36 o 
   8   3   6       28.23       20.61      4.63 o 
 -10   4   6        1.43        1.05      6.52 o 
  -9   4   6        0.66       -1.22      3.79 o 
  -8   4   6       97.86       97.33      6.02 o 
  -7   4   6        0.38       -2.44      2.44 o 
  -6   4   6       96.37       88.71      4.80 o 
  -5   4   6     2738.40     2763.59     53.56 o 
  -4   4   6     2013.06     2013.85     19.76 o 
  -3   4   6     1715.02     1658.13     16.51 o 
  -2   4   6      179.64      175.05      3.39 o 
  -1   4   6      166.54      154.71      2.55 o 
   0   4   6      506.46      470.78      4.40 o 
   1   4   6      482.14      497.47      4.51 o 
   2   4   6      280.36      319.53      4.31 o 
   3   4   6       46.82       55.82      2.10 o 
   4   4   6      420.83      428.55      9.07 o 
   5   4   6      543.79      540.80      9.13 o 
   6   4   6      447.86      457.84      8.82 o 
   7   4   6       28.78       29.94      3.14 o 
 -10   5   6       48.19       50.21      9.20 o 
  -9   5   6       26.86       16.80      4.48 o 
  -8   5   6        5.74        7.75      3.97 o 
  -7   5   6       65.48       72.74      4.78 o 
  -6   5   6       76.53       76.48      4.55 o 
  -5   5   6      217.87      232.26      6.01 o 
  -4   5   6       74.05       75.58      3.65 o 
  -3   5   6      118.52      109.71      3.72 o 
  -2   5   6     3272.56     3284.23     34.73 o 
  -1   5   6       14.03       24.66      1.62 o 
   0   5   6      379.91      394.32      4.23 o 
   1   5   6      483.47      505.03      4.74 o 
   2   5   6        6.26        3.59      1.09 o 
   3   5   6      197.63      214.78      3.87 o 
   4   5   6      709.44      670.98      8.32 o 
   5   5   6      141.13      142.53      5.21 o 
   6   5   6      529.78      484.96     41.18 o 
   7   5   6       23.56       23.26      5.14 o 
 -10   6   6       12.26       13.07      7.72 o 
  -9   6   6       32.07       34.80      8.57 o 
  -8   6   6       10.20       15.53      4.51 o 
  -7   6   6      113.84      114.97      7.18 o 
  -6   6   6      268.73      238.98      9.40 o 
  -5   6   6       99.55       88.56      6.36 o 
  -4   6   6      512.89      516.76      9.06 o 
  -3   6   6      674.61      639.42     12.63 o 
  -2   6   6      202.15      186.91      4.79 o 
  -1   6   6       29.39       27.64      1.79 o 
   0   6   6      115.49      112.64      2.81 o 
   1   6   6       21.57       16.87      1.34 o 
   2   6   6        4.99        5.48      1.14 o 
   3   6   6       15.99       12.39      1.48 o 
   4   6   6       13.43       15.48      1.88 o 
   5   6   6        0.26       -1.94      4.32 o 
   6   6   6        8.39        7.49      3.54 o 
 -10   7   6        4.62        8.03      7.64 o 
  -9   7   6       16.56       15.59      4.78 o 
  -8   7   6       23.52       16.48      3.74 o 
  -7   7   6        5.48        1.10      2.93 o 
  -6   7   6       87.05       79.46      5.29 o 
  -5   7   6      212.26      211.72      7.12 o 
  -4   7   6        0.11       -1.19      2.31 o 
  -3   7   6        0.83       -1.30      2.34 o 
  -2   7   6        8.73        5.33      2.00 o 
  -1   7   6      207.73      227.92      4.98 o 
   0   7   6        2.23        1.88      1.03 o 
   1   7   6       43.91       37.91      1.97 o 
   2   7   6        7.46        4.98      1.25 o 
   3   7   6        0.83       -1.15      1.15 o 
   4   7   6      161.96      186.45      4.56 o 
   5   7   6      274.73      264.60      5.52 o 
   6   7   6       18.29       24.98      6.38 o 
 -10   8   6        0.48       -1.41      5.52 o 
  -9   8   6       13.96        6.32      4.75 o 
  -8   8   6        0.37       -0.96      4.05 o 
  -7   8   6       25.50       14.54      4.52 o 
  -6   8   6        0.00       -2.51      2.77 o 
  -5   8   6        1.79       -0.94      2.78 o 
  -4   8   6        3.78        3.84      2.93 o 
  -3   8   6       38.06       37.76      3.85 o 
  -2   8   6      209.91      223.17      6.08 o 
  -1   8   6      114.83      124.34      4.30 o 
   0   8   6       11.44        7.68      2.22 o 
   1   8   6        4.13        0.21      1.56 o 
   2   8   6       18.85       21.13      2.47 o 
   3   8   6       92.03       98.52      3.12 o 
   4   8   6      297.11      287.66      6.23 o 
   5   8   6       31.18       31.44      5.01 o 
   6   8   6        1.22       -3.29      3.29 o 
   7   8   6        4.53        7.60      5.14 o 
  -9   9   6        0.04        1.12      8.83 o 
  -8   9   6       31.61       29.57      7.66 o 
  -7   9   6       66.42       69.84      6.63 o 
  -6   9   6        0.20        3.68      5.82 o 
  -5   9   6       37.90       34.63      4.15 o 
  -4   9   6        3.32        4.83      3.26 o 
  -3   9   6       38.11       31.25      3.59 o 
  -2   9   6      160.08      151.94      5.81 o 
  -1   9   6      101.86      112.96      6.51 o 
   0   9   6      490.22      498.88      7.74 o 
   1   9   6      119.65      115.86      3.85 o 
   2   9   6       10.26        7.64      2.14 o 
   3   9   6        0.84       -1.93      1.93 o 
   4   9   6       39.03       45.89      3.75 o 
   5   9   6        2.88        3.76      3.17 o 
   6   9   6       57.01       55.98     12.65 o 
   7   9   6        5.87        4.49      4.31 o 
   8   9   6       36.59       37.85      6.09 o 
  -8  10   6       15.68       29.54      6.25 o 
  -7  10   6       10.77       12.93      4.89 o 
  -6  10   6        2.39       -3.21      3.21 o 
  -5  10   6        0.82        3.33      3.41 o 
  -4  10   6       96.15       81.73      4.80 o 
  -3  10   6      126.20      120.07      5.43 o 
  -2  10   6       38.12       36.50      4.57 o 
  -1  10   6       13.45        7.68      2.79 o 
   0  10   6       49.01       56.52      3.31 o 
   1  10   6       33.92       29.75      2.68 o 
   2  10   6       53.24       55.83      4.12 o 
   3  10   6       85.21       78.61      4.64 o 
   4  10   6        6.37        5.24      3.32 o 
   5  10   6        2.59        2.50      7.01 o 
   6  10   6       12.20       12.91      4.64 o 
   7  10   6        0.53       -4.07      4.07 o 
  -7  11   6        4.65        2.48      4.83 o 
  -6  11   6       18.40       23.29      5.56 o 
  -5  11   6        0.02       -2.76      2.76 o 
  -4  11   6        6.05        2.59      2.95 o 
  -3  11   6        0.17       -0.19      2.81 o 
  -2  11   6      136.63      128.64      5.82 o 
  -1  11   6        1.03       -2.35      2.91 o 
   0  11   6      132.59      124.74      5.75 o 
   1  11   6        9.53        7.25      2.88 o 
   2  11   6        0.11       -1.77      3.00 o 
   3  11   6        1.15       -2.31      2.90 o 
   4  11   6        7.19        5.02      3.14 o 
   5  11   6       12.47       14.31      5.01 o 
   6  11   6        0.59       -4.32      4.32 o 
  -6  12   6        0.56        2.57      8.26 o 
  -5  12   6        0.77        0.65      4.66 o 
  -4  12   6        3.99        4.96      4.09 o 
  -3  12   6        0.06        3.38      4.83 o 
  -2  12   6        6.56       -0.16      3.70 o 
  -1  12   6        1.25        2.04      3.21 o 
   0  12   6        4.05       -2.80      3.10 o 
   1  12   6       17.16       15.87      3.38 o 
   2  12   6        0.84        3.09      3.40 o 
   3  12   6        4.88        6.49      3.52 o 
   4  12   6       13.89        9.27      4.21 o 
   5  12   6        0.92        5.68      5.10 o 
  -4  13   6        9.76       -0.82      5.45 o 
  -3  13   6        0.40       -4.28      4.97 o 
  -2  13   6        0.06       -1.40      3.94 o 
  -1  13   6        0.46        4.68      4.08 o 
   0  13   6        0.05       -2.39      4.16 o 
   1  13   6       14.00       19.71      3.80 o 
   2  13   6        2.99       -2.22      3.69 o 
   3  13   6        0.01        4.01      4.33 o 
  -9   0   7      333.72      367.20     17.32 o 
  -7   0   7        1.91       -0.60      4.39 o 
  -5   0   7      624.68      660.11     13.81 o 
  -3   0   7     3242.95     3226.66     92.25 o 
  -1   0   7      285.85      289.74      5.95 o 
   1   0   7     4198.93     4170.78     78.20 o 
   3   0   7      912.67      998.14     20.49 o 
   5   0   7       25.13       36.09      3.54 o 
   7   0   7       88.06       79.11      6.35 o 
 -10   1   7       15.19       14.08      4.77 o 
  -9   1   7       23.70       28.58      4.88 o 
  -8   1   7      127.27      129.96      7.25 o 
  -7   1   7      163.57      167.55      6.22 o 
  -6   1   7        4.26       -0.21      1.95 o 
  -5   1   7      556.89      519.41      8.64 o 
  -4   1   7       51.70       49.75      2.67 o 
  -3   1   7        0.62       -0.62      1.26 o 
  -2   1   7      197.84      203.96      3.57 o 
  -1   1   7      643.33      648.07      6.17 o 
   0   1   7        0.53        1.71      0.61 o 
   1   1   7      166.44      156.80      3.03 o 
   2   1   7     1273.53     1361.71     19.80 o 
   3   1   7     2165.95     2344.53     45.55 o 
   4   1   7       91.43      108.32      3.28 o 
   5   1   7      150.18      167.41      4.84 o 
   6   1   7       15.81       15.94      2.38 o 
   7   1   7        0.00       -0.35      2.16 o 
   8   1   7       96.27       87.18      7.40 o 
 -10   2   7       13.01        4.96      4.56 o 
  -9   2   7        0.70       -0.65      3.77 o 
  -8   2   7        8.81        9.12      3.53 o 
  -7   2   7      120.95      124.04      5.69 o 
  -6   2   7     1084.46     1087.91     16.85 o 
  -5   2   7       83.64       91.05      3.78 o 
  -4   2   7      183.24      199.99      5.09 o 
  -3   2   7     1994.92     1915.83     18.11 o 
  -2   2   7      446.57      438.09      5.78 o 
  -1   2   7       58.18       63.43      1.64 o 
   0   2   7     1148.49     1125.05     14.16 o 
   1   2   7      168.88      201.69      3.46 o 
   2   2   7     4873.93     5243.50     55.87 o 
   3   2   7      109.58      133.45      6.66 o 
   4   2   7       57.65       55.87      5.06 o 
   5   2   7        2.02        1.95      1.56 o 
   6   2   7       68.42       66.20      5.49 o 
   7   2   7        9.65        7.42      3.99 o 
   8   2   7       21.64       22.45      4.73 o 
 -10   3   7       28.69       30.62      5.46 o 
  -9   3   7       25.97       31.37      5.16 o 
  -8   3   7        2.92        2.99      3.26 o 
  -7   3   7       42.24       38.64      3.82 o 
  -6   3   7       19.42       21.22      3.09 o 
  -5   3   7        0.22        1.61      3.28 o 
  -4   3   7     3853.19     3885.56     38.70 o 
  -3   3   7      171.37      175.24      5.84 o 
  -2   3   7      299.37      294.04      4.18 o 
  -1   3   7       20.24       12.88      1.04 o 
   0   3   7     1139.67     1228.71      8.68 o 
   1   3   7      126.22      134.38      3.14 o 
   2   3   7      143.46      172.33      2.87 o 
   3   3   7      269.14      289.15      4.59 o 
   4   3   7       71.16       85.26      4.56 o 
   5   3   7       19.00       19.39      1.88 o 
   6   3   7        0.38        0.11      1.73 o 
   7   3   7        8.03        8.34      2.14 o 
 -10   4   7        6.60       12.92      7.21 o 
  -9   4   7       13.35       13.69      4.51 o 
  -8   4   7       21.97       19.05      4.49 o 
  -7   4   7       15.08       12.54      4.01 o 
  -6   4   7      183.01      175.81      6.57 o 
  -5   4   7      730.81      768.52     13.51 o 
  -4   4   7      420.72      403.99      7.63 o 
  -3   4   7     1165.22     1156.69     15.94 o 
  -2   4   7      426.08      437.21      5.73 o 
  -1   4   7      151.42      141.58      2.50 o 
   0   4   7        5.35        5.46      0.92 o 
   1   4   7        9.52       17.11      1.39 o 
   2   4   7      193.99      224.04      3.80 o 
   3   4   7        0.00       -0.64      0.90 o 
   4   4   7       70.70       62.06      2.27 o 
   5   4   7        4.56        8.02      2.04 o 
   6   4   7     1328.90     1292.46     17.51 o 
   7   4   7        8.50        9.22      3.87 o 
 -10   5   7        6.68        6.11      7.36 o 
  -9   5   7        5.03        5.14      4.44 o 
  -8   5   7       44.22       48.10      5.52 o 
  -7   5   7       13.69       20.66      4.32 o 
  -6   5   7     1319.55     1274.03     19.31 o 
  -5   5   7      363.01      334.81      7.24 o 
  -4   5   7       16.27       13.14      2.43 o 
  -3   5   7      301.50      295.14      5.64 o 
  -2   5   7        6.87        3.21      1.45 o 
  -1   5   7       62.53       67.96      3.06 o 
   0   5   7       15.46       11.37      1.15 o 
   1   5   7      692.22      738.74      6.43 o 
   2   5   7        3.14        3.71      1.14 o 
   3   5   7       77.88       82.22      2.59 o 
   4   5   7      499.59      501.56      7.04 o 
   5   5   7       15.37       12.94      2.43 o 
   6   5   7      133.09      131.14      5.50 o 
   7   5   7       11.09        6.47      4.25 o 
 -10   6   7        0.30       -3.42      7.00 o 
  -9   6   7        0.15        9.51      6.40 o 
  -8   6   7       66.03       64.06     13.70 o 
  -7   6   7       41.51       52.09      4.92 o 
  -6   6   7      146.19      149.95      6.36 o 
  -5   6   7       77.53       80.98      4.84 o 
  -4   6   7       53.00       53.16      3.88 o 
  -3   6   7       40.93       45.68      5.22 o 
  -2   6   7      100.96       94.24      3.90 o 
  -1   6   7       49.34       46.69      3.98 o 
   0   6   7       42.30       35.49      1.84 o 
   1   6   7        0.38       -1.03      1.03 o 
   2   6   7       74.04       76.79      2.12 o 
   3   6   7       34.38       33.73      1.87 o 
   4   6   7      310.94      331.38      5.53 o 
   5   6   7      195.46      223.58      6.28 o 
   6   6   7       12.57        4.69      8.30 o 
 -10   7   7        7.42        8.41      8.15 o 
  -9   7   7        5.37       -5.24      5.97 o 
  -8   7   7        0.26       -2.93      3.08 o 
  -7   7   7       27.80       27.05      3.96 o 
  -6   7   7       64.17       67.88      4.80 o 
  -5   7   7        4.81       -0.66      2.72 o 
  -4   7   7      200.38      213.14      7.03 o 
  -3   7   7        0.09       -0.12      2.60 o 
  -2   7   7      257.35      246.45      8.16 o 
  -1   7   7       17.31       14.06      1.83 o 
   0   7   7       22.92       18.20      1.84 o 
   1   7   7        0.49        2.67      1.39 o 
   2   7   7      181.70      195.00      3.69 o 
   3   7   7       52.01       57.55      2.45 o 
   4   7   7      243.02      220.36      4.46 o 
   5   7   7       65.99       59.26      3.56 o 
   6   7   7        0.87       -0.50      5.95 o 
 -10   8   7        0.37       -4.64      4.64 o 
  -9   8   7       32.69       31.46      5.91 o 
  -8   8   7       36.52       32.40      6.40 o 
  -7   8   7        1.22       -0.92      3.64 o 
  -6   8   7        1.74        2.11      3.16 o 
  -5   8   7       34.06       23.10      3.87 o 
  -4   8   7        0.05       -0.32      3.07 o 
  -3   8   7      395.22      362.79      9.34 o 
  -2   8   7       65.67       71.69      3.94 o 
  -1   8   7      267.14      263.77      5.83 o 
   0   8   7        1.81        2.85      1.90 o 
   1   8   7       77.53       72.55      2.93 o 
   2   8   7       35.21       33.30      2.81 o 
   3   8   7      260.21      275.60      5.11 o 
   4   8   7      109.82      118.89      4.05 o 
   5   8   7      264.60      281.52      8.19 o 
   6   8   7        1.95        1.58      3.68 o 
   7   8   7        0.69       -1.20      3.92 o 
   8   8   7        9.80       17.84      8.38 o 
  -9   9   7        8.02        4.10      4.77 o 
  -8   9   7       80.05       86.47      7.67 o 
  -7   9   7       12.92       17.27      3.90 o 
  -6   9   7       24.13       26.63      4.24 o 
  -5   9   7        2.32       -1.15      3.21 o 
  -4   9   7      218.16      208.17      8.55 o 
  -3   9   7       10.21        9.86      3.16 o 
  -2   9   7      109.05      112.34      5.16 o 
  -1   9   7       30.86       32.56      3.13 o 
   0   9   7        0.10       -1.20      1.60 o 
   1   9   7        6.90        5.13      1.98 o 
   2   9   7        1.41        6.07      2.05 o 
   3   9   7       39.83       47.29      4.50 o 
   4   9   7      115.45      124.93      5.35 o 
   5   9   7       12.08       15.91      4.36 o 
   6   9   7       16.83       17.76      4.64 o 
   7   9   7        0.17        0.42      4.08 o 
   8   9   7        0.23       -5.04      5.04 o 
  -8  10   7        0.96       -0.19      7.86 o 
  -7  10   7        3.96       12.81      5.25 o 
  -6  10   7        0.61       -3.15      3.15 o 
  -5  10   7        0.41       -2.40      3.24 o 
  -4  10   7        6.99        8.24      3.25 o 
  -3  10   7       39.50       32.34      4.54 o 
  -2  10   7       39.49       32.88      3.78 o 
  -1  10   7        4.13        5.98      2.65 o 
   0  10   7        0.85       -1.87      1.87 o 
   1  10   7       39.98       39.27      3.40 o 
   2  10   7       15.23       22.07      3.40 o 
   3  10   7       85.62       89.13      5.85 o 
   4  10   7       23.07       24.96      3.67 o 
   5  10   7        2.13       -3.92      3.92 o 
   6  10   7        1.38       -1.81      4.24 o 
   7  10   7        2.81        1.46      4.85 o 
  -7  11   7        0.00        1.10      4.64 o 
  -6  11   7        0.78        3.18      4.45 o 
  -5  11   7        0.18       -2.82      2.82 o 
  -4  11   7        4.90        2.71      3.09 o 
  -3  11   7        0.04       -1.65      2.76 o 
  -2  11   7       16.78        5.23      3.75 o 
  -1  11   7        1.66        0.67      2.97 o 
   0  11   7        2.02       -1.15      2.87 o 
   1  11   7        0.22        0.52      2.92 o 
   2  11   7        3.59        4.27      3.15 o 
   3  11   7        0.00       -0.55      3.06 o 
   4  11   7        0.94       -3.52      3.52 o 
   5  11   7        0.31        0.77      4.38 o 
   6  11   7        0.34       -2.56      4.81 o 
  -6  12   7        0.15       -4.53      4.53 o 
  -5  12   7        7.39       10.72      5.24 o 
  -4  12   7        2.99       -1.68      5.70 o 
  -3  12   7        0.52        3.61      4.42 o 
  -2  12   7        0.90       -0.87      3.64 o 
  -1  12   7        3.60        2.40      3.71 o 
   0  12   7        0.33       -1.70      3.01 o 
   1  12   7        8.42        3.74      3.42 o 
   2  12   7       10.52       17.60      4.01 o 
   3  12   7        1.91       -1.68      3.89 o 
   4  12   7        0.00        2.63      3.90 o 
   5  12   7       10.77       12.54      8.71 o 
  -4  13   7        5.76       13.18      6.05 o 
  -3  13   7        0.51        3.50      5.07 o 
  -2  13   7        0.71       -0.19      4.24 o 
  -1  13   7        0.06        0.26      4.08 o 
   0  13   7       25.08       27.99      4.39 o 
   1  13   7        0.52        6.33      4.39 o 
   2  13   7        0.00        1.34      3.85 o 
   3  13   7        2.42        0.95      4.21 o 
 -10   0   8        0.00       -1.86      6.04 o 
  -8   0   8     1166.83     1125.52     32.37 o 
  -6   0   8       62.78       66.28      7.29 o 
  -4   0   8      183.41      177.84      6.32 o 
  -2   0   8     1834.44     1865.06     23.31 o 
   0   0   8      324.43      296.00      4.77 o 
   2   0   8     3839.74     3887.16     73.31 o 
   4   0   8       44.81       55.56      3.82 o 
   6   0   8        2.58        3.08      2.75 o 
 -10   1   8       13.17       18.49      5.11 o 
  -9   1   8      202.46      224.58     12.68 o 
  -8   1   8        1.64       -3.86      3.86 o 
  -7   1   8       42.17       43.43      5.33 o 
  -6   1   8      130.52      129.71      6.60 o 
  -5   1   8       11.61       12.73      2.75 o 
  -4   1   8      431.35      480.65      7.82 o 
  -3   1   8       32.84       30.25      3.28 o 
  -2   1   8       15.83       19.25      1.42 o 
  -1   1   8      116.68       98.03      1.66 o 
   0   1   8      636.19      653.65      6.05 o 
   1   1   8      232.52      237.92      4.13 o 
   2   1   8     2634.75     2769.44     37.76 o 
   3   1   8       67.17       74.12      4.68 o 
   4   1   8      104.24      107.23      4.69 o 
   5   1   8       18.07       20.59      2.09 o 
   6   1   8        7.42        8.84      2.18 o 
   7   1   8       71.95       64.47      4.21 o 
 -10   2   8       19.36       19.03      5.18 o 
  -9   2   8       13.64        6.92      4.53 o 
  -8   2   8        0.52        3.98      3.75 o 
  -7   2   8      121.69      152.98      8.95 o 
  -6   2   8        9.94        6.58      3.35 o 
  -5   2   8       15.95       22.54      2.95 o 
  -4   2   8      419.88      478.24      7.99 o 
  -3   2   8      258.66      285.55      4.89 o 
  -2   2   8      450.64      461.78      6.10 o 
  -1   2   8      292.91      322.00      4.13 o 
   0   2   8      286.80      288.47      3.50 o 
   1   2   8       88.42       95.50      2.84 o 
   2   2   8        0.11        1.59      1.87 o 
   3   2   8       36.11       38.05      2.92 o 
   4   2   8        6.25        9.41      3.06 o 
   5   2   8      122.03      128.98      4.19 o 
   6   2   8       28.22       30.26      2.80 o 
   7   2   8       20.65       16.04      3.00 o 
 -10   3   8        6.39        3.63      4.47 o 
  -9   3   8       39.41       41.63      5.69 o 
  -8   3   8        1.84        1.30      3.69 o 
  -7   3   8        0.50       -1.73      3.25 o 
  -6   3   8      840.79      839.65     17.86 o 
  -5   3   8     2193.20     2196.49     28.40 o 
  -4   3   8       83.61       98.19      4.08 o 
  -3   3   8       36.13       35.94      3.61 o 
  -2   3   8      140.29      154.12      3.96 o 
  -1   3   8     1536.90     1612.85     13.97 o 
   0   3   8       12.49       21.83      1.12 o 
   1   3   8      840.39      872.17     10.29 o 
   2   3   8       85.34       99.99      2.68 o 
   3   3   8       90.70      104.07      3.86 o 
   4   3   8       57.50       63.61      5.61 o 
   5   3   8      407.28      402.72      8.40 o 
   6   3   8        1.89        1.01      4.22 o 
   7   3   8       18.98       21.16      4.04 o 
 -10   4   8        3.35        5.90      7.33 o 
  -9   4   8       24.71       19.99      5.15 o 
  -8   4   8      147.33      135.06      8.20 o 
  -7   4   8      345.06      330.96     21.77 o 
  -6   4   8      218.61      197.87      8.74 o 
  -5   4   8      198.62      211.54      8.44 o 
  -4   4   8      457.36      446.27      8.05 o 
  -3   4   8      570.66      567.73      8.88 o 
  -2   4   8       47.08       40.01      2.22 o 
  -1   4   8       18.17       13.68      1.36 o 
   0   4   8     1275.33     1321.98     10.10 o 
   1   4   8      298.37      324.97      5.90 o 
   2   4   8       23.09       29.08      1.93 o 
   3   4   8       79.18       86.35      2.47 o 
   4   4   8       15.32       10.42      1.46 o 
   5   4   8      575.03      535.00     10.93 o 
   6   4   8      308.75      295.96      8.28 o 
   7   4   8        1.05       -0.72      3.39 o 
 -10   5   8       25.46       28.21      8.86 o 
  -9   5   8       29.94       41.73      5.98 o 
  -8   5   8       41.45       42.54      5.74 o 
  -7   5   8       13.41       17.78      4.61 o 
  -6   5   8      352.00      359.33     10.79 o 
  -5   5   8      907.41      896.25     19.83 o 
  -4   5   8       87.90       85.99      4.56 o 
  -3   5   8       48.01       48.58      4.55 o 
  -2   5   8      114.77      120.32      3.63 o 
  -1   5   8       28.95       30.90      2.05 o 
   0   5   8       67.98       67.04      2.11 o 
   1   5   8       90.96      115.82      3.06 o 
   2   5   8      264.19      253.79      4.36 o 
   3   5   8       55.64       67.85      2.64 o 
   4   5   8       22.49       18.72      1.91 o 
   5   5   8      376.97      407.40      6.83 o 
   6   5   8      468.81      432.50     10.27 o 
   7   5   8       17.91       19.54      4.80 o 
 -10   6   8       18.00        5.16      7.95 o 
  -9   6   8       10.21        4.54      6.16 o 
  -8   6   8       77.33       78.19      5.66 o 
  -7   6   8        1.48        1.09      3.06 o 
  -6   6   8      100.09       97.05      5.40 o 
  -5   6   8       93.29       91.74      5.17 o 
  -4   6   8       32.87       29.55      3.33 o 
  -3   6   8       77.00       72.71      4.21 o 
  -2   6   8       27.61       32.98      2.79 o 
  -1   6   8      234.00      248.11      8.13 o 
   0   6   8      309.76      307.59      4.52 o 
   1   6   8       18.76       27.41      1.58 o 
   2   6   8        0.10       -0.22      1.43 o 
   3   6   8      277.08      261.53      4.45 o 
   4   6   8      169.75      160.32      4.08 o 
   5   6   8       12.27       17.04      3.29 o 
   6   6   8        0.85       -3.32      3.32 o 
 -10   7   8        3.23        2.76      8.01 o 
  -9   7   8        3.57        2.36      5.51 o 
  -8   7   8       13.80       13.86      3.83 o 
  -7   7   8      118.22      101.25      5.97 o 
  -6   7   8        0.04       -2.38      3.09 o 
  -5   7   8       54.80       55.25      4.64 o 
  -4   7   8        4.84        3.38      2.95 o 
  -3   7   8       10.35        4.99      2.84 o 
  -2   7   8      138.51      131.14      4.69 o 
  -1   7   8        0.26        0.80      1.31 o 
   0   7   8       10.23        7.25      1.63 o 
   1   7   8       64.78       53.56      2.38 o 
   2   7   8       95.70       92.28      3.46 o 
   3   7   8        3.33       -0.83      1.50 o 
   4   7   8      520.18      565.76      7.21 o 
   5   7   8       12.65        9.29      2.52 o 
   6   7   8       24.45       28.90      7.93 o 
   7   7   8       13.68       19.08      7.79 o 
 -10   8   8        1.42       -4.28      4.28 o 
  -9   8   8        8.94        7.96      5.06 o 
  -8   8   8        0.04       -0.80      3.48 o 
  -7   8   8       26.46       32.17      6.77 o 
  -6   8   8      199.38      198.17     12.61 o 
  -5   8   8       16.72       14.53      3.74 o 
  -4   8   8       85.31       68.85      4.99 o 
  -3   8   8      461.13      430.79     15.33 o 
  -2   8   8       73.22       63.03      3.93 o 
  -1   8   8      175.29      165.43      5.56 o 
   0   8   8      105.36      116.79      5.21 o 
   1   8   8        0.42        2.93      1.74 o 
   2   8   8       48.50       41.42      2.50 o 
   3   8   8       62.98       57.79      4.22 o 
   4   8   8       11.41       13.98      2.47 o 
   5   8   8       97.24      102.91      6.87 o 
   6   8   8        0.85        1.89      3.66 o 
   7   8   8       44.32       54.72      5.81 o 
   8   8   8       53.05       60.69     11.49 o 
  -9   9   8        0.00        0.73      4.74 o 
  -8   9   8        3.63       -0.45      4.41 o 
  -7   9   8       13.64       19.55      4.34 o 
  -6   9   8        0.15       -3.11      3.11 o 
  -5   9   8       15.49       29.02      4.27 o 
  -4   9   8        0.00       -0.13      3.31 o 
  -3   9   8       35.56       37.63      3.85 o 
  -2   9   8      122.74      122.76      5.36 o 
  -1   9   8      117.67      111.53      4.36 o 
   0   9   8        0.21       -1.95      1.95 o 
   1   9   8        0.20       -0.49      1.94 o 
   2   9   8       42.37       41.73      4.11 o 
   3   9   8        0.49        4.29      2.77 o 
   4   9   8       49.54       46.58      3.86 o 
   5   9   8        4.86        5.01      4.22 o 
   6   9   8       33.36       33.89      5.13 o 
   7   9   8        6.49        5.36      4.55 o 
  -8  10   8        1.79        6.04      5.33 o 
  -7  10   8        9.81       10.05      5.02 o 
  -6  10   8        7.66        8.99      3.99 o 
  -5  10   8        1.93       -2.13      3.25 o 
  -4  10   8        8.66       10.29      3.14 o 
  -3  10   8        2.60       -1.79      2.68 o 
  -2  10   8       60.56       64.23      4.40 o 
  -1  10   8        1.56        1.02      2.83 o 
   0  10   8       24.00       29.14      3.46 o 
   1  10   8        6.09        2.70      2.92 o 
   2  10   8        1.30       -0.81      3.30 o 
   3  10   8        1.81        1.98      3.01 o 
   4  10   8        7.71        2.61      3.58 o 
   5  10   8        0.19        6.14      4.48 o 
   6  10   8        2.49       -3.80      4.31 o 
  -7  11   8        4.02        5.96     10.40 o 
  -6  11   8        0.45       -2.92      4.43 o 
  -5  11   8        0.00        0.53      4.12 o 
  -4  11   8        3.84        6.33      3.80 o 
  -3  11   8        5.34        4.60      3.72 o 
  -2  11   8        6.95        5.70      5.98 o 
  -1  11   8        0.48        0.25      4.20 o 
   0  11   8       48.04       58.47      4.52 o 
   1  11   8        4.10        2.82      3.06 o 
   2  11   8       23.46       27.21      5.08 o 
   3  11   8        0.65        2.66      3.29 o 
   4  11   8        1.27        1.32      3.65 o 
   5  11   8        3.79        1.26      4.69 o 
  -6  12   8        2.74       -4.50      4.50 o 
  -5  12   8        0.08        4.25      4.82 o 
  -4  12   8        0.43        4.03      3.90 o 
  -3  12   8        1.61        2.97      4.02 o 
  -2  12   8       17.61       23.31      4.58 o 
  -1  12   8        0.07       -3.49      3.49 o 
   0  12   8        0.47        4.33      3.33 o 
   1  12   8        0.00       -0.71      3.89 o 
   2  12   8        3.38        9.25      4.00 o 
   3  12   8        0.28       -2.23      5.12 o 
   4  12   8        2.74        4.29      4.19 o 
  -4  13   8       17.66       22.76      6.37 o 
  -3  13   8       18.68       21.54      5.08 o 
  -2  13   8        0.33       -4.01      4.01 o 
  -1  13   8        3.45        4.76      4.39 o 
   0  13   8       10.77       13.94      4.85 o 
   1  13   8        9.57       10.62      5.96 o 
   2  13   8        1.24        7.02      4.52 o 
  -9   0   9      307.72      296.95     16.10 o 
  -7   0   9        4.05       -2.58      4.80 o 
  -5   0   9      250.88      252.33     12.06 o 
  -3   0   9      602.17      623.99     12.60 o 
  -1   0   9      912.70      848.55     10.82 o 
   1   0   9      396.55      407.36     10.98 o 
   3   0   9      249.69      234.31      6.76 o 
   5   0   9       47.10       48.73      4.23 o 
   7   0   9        0.47        0.41      3.46 o 
 -11   1   9        0.05       -3.44      6.88 o 
 -10   1   9       42.51       39.06      6.21 o 
  -9   1   9       62.79       64.58      6.52 o 
  -8   1   9       11.13       10.61      4.11 o 
  -7   1   9      246.63      274.63     10.10 o 
  -6   1   9      349.93      343.96     14.67 o 
  -5   1   9        1.42       -2.54      2.54 o 
  -4   1   9       55.31       64.08      4.53 o 
  -3   1   9     2031.86     2249.35     24.24 o 
  -2   1   9      238.30      248.31      4.22 o 
  -1   1   9       81.79       82.17      2.31 o 
   0   1   9      237.49      255.85      3.21 o 
   1   1   9        2.85        1.37      1.16 o 
   2   1   9       25.44       46.54      1.76 o 
   3   1   9       14.22       12.48      2.17 o 
   4   1   9      158.62      172.53      4.29 o 
   5   1   9        0.22        1.59      1.64 o 
   6   1   9       26.06       15.74      2.39 o 
   7   1   9        8.08        4.01      4.77 o 
 -11   2   9       21.70       16.24      8.31 o 
 -10   2   9       72.81       73.87      7.32 o 
  -9   2   9       27.09       15.84      4.93 o 
  -8   2   9       65.98       67.88      6.06 o 
  -7   2   9        1.29       -1.06      3.41 o 
  -6   2   9        1.37       -2.90      2.90 o 
  -5   2   9       10.12        5.68      4.37 o 
  -4   2   9        8.41        9.40      2.30 o 
  -3   2   9       47.31       47.35      2.59 o 
  -2   2   9        0.02        1.08      1.20 o 
  -1   2   9       35.14       29.47      1.89 o 
   0   2   9     1025.65     1061.15      9.31 o 
   1   2   9       16.38       14.77      1.88 o 
   2   2   9      172.42      183.84      6.01 o 
   3   2   9      290.00      310.10      7.59 o 
   4   2   9       50.57       51.23      4.78 o 
   5   2   9      518.71      524.54     14.36 o 
   6   2   9        0.08       -2.19      3.40 o 
   7   2   9        3.88        4.80      3.08 o 
 -11   3   9        4.04        4.61      7.36 o 
 -10   3   9        0.65       -2.77      4.28 o 
  -9   3   9       17.50        9.66      4.68 o 
  -8   3   9       54.45       53.56      5.74 o 
  -7   3   9      206.02      194.89      8.73 o 
  -6   3   9       69.63       72.98      5.55 o 
  -5   3   9      138.82      128.71      6.73 o 
  -4   3   9      151.80      148.44      7.35 o 
  -3   3   9       26.73       29.78      2.86 o 
  -2   3   9      765.31      738.55     11.38 o 
  -1   3   9     2054.08     2206.95     20.00 o 
   0   3   9       40.47       49.18      2.02 o 
   1   3   9       93.83      122.81      3.55 o 
   2   3   9      293.86      279.99      4.69 o 
   3   3   9      102.62       93.90      3.76 o 
   4   3   9      369.25      360.58      9.33 o 
   5   3   9      133.01      133.49      4.45 o 
   6   3   9      193.51      195.05      6.14 o 
   7   3   9      161.80      165.60      7.69 o 
 -11   4   9        0.79       -7.09      7.45 o 
 -10   4   9       18.97       20.22      5.72 o 
  -9   4   9        1.72        6.27      4.58 o 
  -8   4   9        9.43       10.29      4.35 o 
  -7   4   9        3.69        0.97      3.76 o 
  -6   4   9      650.08      643.86     15.76 o 
  -5   4   9       13.58       17.43      3.21 o 
  -4   4   9       42.41       50.84      6.38 o 
  -3   4   9       10.03        9.54      2.43 o 
  -2   4   9       40.15       31.76      2.39 o 
  -1   4   9      357.57      362.37      6.49 o 
   0   4   9        0.18        1.05      0.85 o 
   1   4   9       74.81       75.28      2.37 o 
   2   4   9        4.71        3.62      1.43 o 
   3   4   9      248.69      257.70      6.40 o 
   4   4   9      241.11      239.12      4.12 o 
   5   4   9      346.51      365.76      7.34 o 
   6   4   9       82.65       88.02      5.97 o 
   7   4   9        8.39        6.43      3.46 o 
 -10   5   9        0.99        4.73      7.76 o 
  -9   5   9       13.45        9.69      4.95 o 
  -8   5   9       16.16       11.94      5.39 o 
  -7   5   9       23.02       21.40      3.80 o 
  -6   5   9      238.17      238.66      7.84 o 
  -5   5   9       26.64       32.03      3.62 o 
  -4   5   9        5.92        8.81      2.61 o 
  -3   5   9        7.80       14.28      2.65 o 
  -2   5   9       33.28       33.42      2.32 o 
  -1   5   9        3.10        1.67      1.47 o 
   0   5   9        4.35        4.26      1.11 o 
   1   5   9      139.26      152.57      3.59 o 
   2   5   9        0.09        0.28      1.22 o 
   3   5   9       82.97       77.94      3.29 o 
   4   5   9       43.77       42.68      2.44 o 
   5   5   9      448.01      485.27      8.46 o 
   6   5   9      527.01      506.64     15.07 o 
   7   5   9        0.21        6.71      3.94 o 
 -10   6   9        1.60        6.40      7.98 o 
  -9   6   9        0.24        1.19      3.56 o 
  -8   6   9       62.74       65.04      5.27 o 
  -7   6   9       26.74       29.97      4.03 o 
  -6   6   9      183.65      183.12      7.34 o 
  -5   6   9       32.07       35.58      4.13 o 
  -4   6   9        0.53       -2.53      2.53 o 
  -3   6   9       40.54       26.52      3.22 o 
  -2   6   9        0.03        1.01      2.04 o 
  -1   6   9       11.23       11.80      1.71 o 
   0   6   9       56.01       57.31      2.17 o 
   1   6   9       82.96       80.71      2.37 o 
   2   6   9       52.79       51.70      2.49 o 
   3   6   9       62.82       65.01      3.05 o 
   4   6   9       81.30       84.21      3.47 o 
   5   6   9        0.04        0.66      3.39 o 
   6   6   9      146.87      157.61      7.80 o 
   7   6   9        4.98        3.37      6.09 o 
 -10   7   9       18.82       20.85      9.15 o 
  -9   7   9       16.06       14.74      5.16 o 
  -8   7   9       19.92       16.32      5.07 o 
  -7   7   9        0.12       -3.22      3.22 o 
  -6   7   9       82.46       75.63      5.37 o 
  -5   7   9      154.10      174.30      7.38 o 
  -4   7   9      263.79      266.80      8.38 o 
  -3   7   9      147.51      160.06      6.50 o 
  -2   7   9        7.18       10.98      2.48 o 
  -1   7   9      177.77      178.49      4.70 o 
   0   7   9        0.00       -1.06      1.38 o 
   1   7   9       33.01       37.20      1.93 o 
   2   7   9      178.95      172.11      4.51 o 
   3   7   9      297.08      282.48      6.99 o 
   4   7   9      490.65      482.65      9.83 o 
   5   7   9      239.75      270.95      7.16 o 
   6   7   9        0.44       11.23      7.17 o 
   7   7   9        9.97       20.64      7.69 o 
   8   7   9       27.44       32.77      9.00 o 
  -9   8   9        5.67        7.32      4.96 o 
  -8   8   9       27.27       22.89      4.51 o 
  -7   8   9        5.54        5.44      3.64 o 
  -6   8   9        1.28        0.62      3.46 o 
  -5   8   9      141.15      143.20      9.00 o 
  -4   8   9       67.50       65.11      5.10 o 
  -3   8   9      473.42      440.17     10.71 o 
  -2   8   9       16.63       12.97      2.97 o 
  -1   8   9       68.06       54.13      3.50 o 
   0   8   9       68.83       78.26      3.39 o 
   1   8   9        7.04        5.21      1.91 o 
   2   8   9        5.24        3.52      2.38 o 
   3   8   9       15.47       25.51      3.47 o 
   4   8   9       26.28       25.86      3.55 o 
   5   8   9        0.16        1.44      3.56 o 
   6   8   9       14.24       16.12      4.22 o 
   7   8   9       10.11        9.66      4.31 o 
   8   8   9       40.19       31.12     10.08 o 
  -9   9   9        6.01        5.08      5.10 o 
  -8   9   9        0.01       -4.42      7.13 o 
  -7   9   9       14.52       19.61      4.43 o 
  -6   9   9        3.21        0.00      3.43 o 
  -5   9   9        3.01       -0.62      3.20 o 
  -4   9   9       17.05        7.37      6.27 o 
  -3   9   9      210.70      211.45      7.58 o 
  -2   9   9       82.72       84.49      4.63 o 
  -1   9   9       24.19       22.09      4.75 o 
   0   9   9       21.79       22.67      2.58 o 
   1   9   9       61.47       68.48      4.02 o 
   2   9   9        8.75       11.49      5.36 o 
   3   9   9      220.64      219.01      8.00 o 
   4   9   9       14.55       14.60      3.58 o 
   5   9   9        6.29        4.40      3.25 o 
   6   9   9        3.21        6.97      4.48 o 
   7   9   9       22.51       30.18      5.62 o 
  -8  10   9        5.69        7.44      6.02 o 
  -7  10   9        0.94        1.00      4.45 o 
  -6  10   9        0.79       -1.64      3.70 o 
  -5  10   9       17.25       19.80      4.34 o 
  -4  10   9       24.21       24.03      3.65 o 
  -3  10   9        3.33        0.29      3.48 o 
  -2  10   9       15.53        9.90      3.86 o 
  -1  10   9       16.31       14.47      3.77 o 
   0  10   9       13.82       11.95      3.17 o 
   1  10   9       95.20      118.22      7.63 o 
   2  10   9       25.60       30.32      5.31 o 
   3  10   9      180.57      197.33      7.75 o 
   4  10   9        6.11        1.35      3.47 o 
   5  10   9        2.84        5.56      4.73 o 
   6  10   9       12.15       20.12      5.27 o 
  -7  11   9        3.44        3.44      5.27 o 
  -6  11   9        0.21        2.26      4.82 o 
  -5  11   9       15.21       15.89      4.39 o 
  -4  11   9        0.09       -3.35      3.35 o 
  -3  11   9       19.40       15.18      4.24 o 
  -2  11   9        5.38        5.79      3.84 o 
  -1  11   9       15.96       12.10      4.05 o 
   0  11   9        0.08        5.43      3.20 o 
   1  11   9       37.07       33.77      4.63 o 
   2  11   9        0.64        3.87      3.77 o 
   3  11   9        6.88        9.01      3.98 o 
   4  11   9        0.98        1.49      3.83 o 
   5  11   9        0.09       -2.74      4.41 o 
  -5  12   9        1.09       -2.33      4.63 o 
  -4  12   9        1.44        0.80      4.09 o 
  -3  12   9        0.13        2.37      3.97 o 
  -2  12   9        3.80        4.68      4.01 o 
  -1  12   9       11.67        9.79      4.40 o 
   0  12   9       12.49        5.76      4.27 o 
   1  12   9       12.97       10.86      4.79 o 
   2  12   9        6.07        2.79      4.10 o 
   3  12   9        0.02        2.44      4.19 o 
  -3  13   9        1.13       -2.51      4.34 o 
  -2  13   9        1.46        5.23      5.98 o 
  -1  13   9        0.03       -4.60      6.52 o 
   0  13   9       31.15       45.59      5.93 o 
   1  13   9        0.34       -3.45      4.58 o 
 -10   0  10       91.80       92.72     10.75 o 
  -8   0  10      187.66      201.07     13.09 o 
  -6   0  10        2.24       -1.55      4.42 o 
  -4   0  10     1148.54     1214.78     30.45 o 
  -2   0  10      160.21      173.38     13.58 o 
   0   0  10      315.05      354.46      6.06 o 
   2   0  10      707.70      685.02     16.08 o 
   4   0  10      288.86      301.87      9.03 o 
   6   0  10      323.35      290.21     10.15 o 
 -11   1  10       58.24       44.50      9.91 o 
 -10   1  10       22.01       17.09      5.50 o 
  -9   1  10        6.26        7.61      4.45 o 
  -8   1  10      450.61      461.00     14.07 o 
  -7   1  10       10.39       16.52      4.18 o 
  -6   1  10        0.00       -2.76      2.76 o 
  -5   1  10       69.14       71.31      5.11 o 
  -4   1  10       98.54      105.57      5.65 o 
  -3   1  10        7.03        1.67      2.01 o 
  -2   1  10      620.10      644.32      9.63 o 
  -1   1  10        6.85        5.56      1.05 o 
   0   1  10       10.20       10.89      0.97 o 
   1   1  10      266.95      282.47      5.09 o 
   2   1  10      294.09      294.73      4.97 o 
   3   1  10      213.00      216.06      4.26 o 
   4   1  10       32.27       31.08      1.91 o 
   5   1  10        3.48        3.40      1.71 o 
   6   1  10        4.08        0.95      3.33 o 
   7   1  10        4.54        3.82      3.15 o 
 -11   2  10        1.89        4.61      7.79 o 
 -10   2  10        3.90        5.45      4.90 o 
  -9   2  10       74.30       49.34     11.41 o 
  -8   2  10        4.67        4.19      4.30 o 
  -7   2  10       10.43       10.30      4.19 o 
  -6   2  10        1.91        1.66      3.20 o 
  -5   2  10       33.84       31.55      4.20 o 
  -4   2  10       55.20       50.09      3.35 o 
  -3   2  10      535.75      548.24      9.64 o 
  -2   2  10      307.73      358.46      8.66 o 
  -1   2  10      143.33      151.17      3.19 o 
   0   2  10      179.00      143.48      4.19 o 
   1   2  10      213.30      210.28      4.52 o 
   2   2  10       86.25       95.00      2.59 o 
   3   2  10        2.14        3.97      2.91 o 
   4   2  10      266.71      281.93     10.93 o 
   5   2  10        0.36       -3.27      3.27 o 
   6   2  10        0.99        0.90      2.07 o 
   7   2  10        3.13        5.78      2.94 o 
 -11   3  10        2.39        2.32      7.69 o 
 -10   3  10        4.79        8.02      5.66 o 
  -9   3  10        4.23        7.45      4.80 o 
  -8   3  10       85.68       81.39      6.91 o 
  -7   3  10      268.37      280.15     10.76 o 
  -6   3  10       17.48        9.77      4.02 o 
  -5   3  10      451.09      417.71     13.49 o 
  -4   3  10       48.33       57.66      4.84 o 
  -3   3  10      307.89      318.94      7.34 o 
  -2   3  10       53.42       66.57      3.50 o 
  -1   3  10       52.62       55.54      6.60 o 
   0   3  10      173.89      187.38      3.92 o 
   1   3  10       38.45       33.86      2.11 o 
   2   3  10       37.78       29.67      1.82 o 
   3   3  10       91.40       97.97      4.04 o 
   4   3  10       93.52       90.19      4.23 o 
   5   3  10      300.60      277.13      9.02 o 
   6   3  10        7.97       16.86      2.60 o 
   7   3  10        4.08        3.77      2.96 o 
 -11   4  10        1.71       -2.39      7.40 o 
 -10   4  10       13.19        8.62      5.07 o 
  -9   4  10        6.84        7.65      5.35 o 
  -8   4  10       91.29       93.69      7.48 o 
  -7   4  10       29.31       20.20      4.95 o 
  -6   4  10       68.50       65.77      4.73 o 
  -5   4  10      994.06      971.07     15.97 o 
  -4   4  10       19.37       14.71      2.83 o 
  -3   4  10      329.78      319.34      7.53 o 
  -2   4  10      179.10      166.08      4.49 o 
  -1   4  10       39.84       44.35      2.51 o 
   0   4  10      730.54      759.41      7.00 o 
   1   4  10      133.17      136.66      3.12 o 
   2   4  10      289.90      278.34      5.29 o 
   3   4  10       74.73       79.03      2.98 o 
   4   4  10      160.45      149.40      3.98 o 
   5   4  10       11.22       12.04      2.36 o 
   6   4  10       10.60       24.17      3.63 o 
   7   4  10        0.02        2.94      3.20 o 
 -11   5  10        8.95        2.91      8.12 o 
 -10   5  10       20.71       26.94      9.24 o 
  -9   5  10       29.25       31.32      5.89 o 
  -8   5  10        3.90        5.76      3.66 o 
  -7   5  10      170.19      171.35      8.71 o 
  -6   5  10      435.38      443.08     11.67 o 
  -5   5  10       87.56       72.85      8.42 o 
  -4   5  10       76.27       69.04      4.39 o 
  -3   5  10      117.25      102.18      4.80 o 
  -2   5  10      158.54      145.78      4.11 o 
  -1   5  10       47.55       56.66      2.35 o 
   0   5  10       15.84       17.67      1.41 o 
   1   5  10       59.79       56.67      2.48 o 
   2   5  10      106.09      109.46      3.02 o 
   3   5  10      103.07      111.79      4.06 o 
   4   5  10      472.91      504.63      7.13 o 
   5   5  10       92.63      102.11     10.43 o 
   6   5  10       33.32       34.63      8.12 o 
 -10   6  10        4.35        3.75      4.88 o 
  -9   6  10        1.91        5.37      4.63 o 
  -8   6  10        6.39       10.66      3.80 o 
  -7   6  10      144.47      149.17      7.20 o 
  -6   6  10       22.88       31.35      7.61 o 
  -5   6  10     1421.56     1427.56     21.73 o 
  -4   6  10       64.13       62.88      4.66 o 
  -3   6  10       81.89       79.42      5.69 o 
  -2   6  10       10.84       13.38      2.45 o 
  -1   6  10        0.79       -0.26      1.46 o 
   0   6  10       43.92       35.60      1.85 o 
   1   6  10        4.30        2.34      1.63 o 
   2   6  10       22.98       19.73      1.95 o 
   3   6  10      381.40      420.94      6.59 o 
   4   6  10       12.82       13.98      4.19 o 
   5   6  10      239.74      239.87      8.39 o 
   6   6  10       65.22       64.58      5.05 o 
   7   6  10        3.66        3.61      6.31 o 
   8   6  10        6.29        9.22      7.09 o 
 -10   7  10       16.42       19.74     12.27 o 
  -9   7  10        7.64       11.83      5.72 o 
  -8   7  10       14.66       11.35      4.03 o 
  -7   7  10        3.04        1.31      3.36 o 
  -6   7  10        3.35       -1.53      4.05 o 
  -5   7  10      393.62      378.30     10.26 o 
  -4   7  10       94.94      100.69      5.83 o 
  -3   7  10        3.64       -3.01      3.01 o 
  -2   7  10        0.22       -1.69      1.77 o 
  -1   7  10       11.50       12.34      2.09 o 
   0   7  10       23.98       23.18      1.99 o 
   1   7  10       27.54       32.34      2.51 o 
   2   7  10        0.00       -1.68      1.82 o 
   3   7  10      209.33      200.46     10.80 o 
   4   7  10       94.64       92.57      6.51 o 
   5   7  10        3.91        5.56      3.22 o 
   6   7  10       24.99       12.75      7.02 o 
   7   7  10       22.37       14.90      7.69 o 
   8   7  10        0.99       15.36      8.43 o 
  -9   8  10        3.03        0.80      4.71 o 
  -8   8  10        7.82        9.52      4.16 o 
  -7   8  10       23.20       15.27      4.12 o 
  -6   8  10        0.53       -3.33      3.33 o 
  -5   8  10      107.75       94.74      6.04 o 
  -4   8  10       39.23       46.81      4.76 o 
  -3   8  10        1.73        4.22      3.52 o 
  -2   8  10       18.00       10.41      2.70 o 
  -1   8  10       14.36       12.97      2.54 o 
   0   8  10        0.07       -0.26      1.76 o 
   1   8  10       66.80       72.10      3.34 o 
   2   8  10      308.51      300.12     12.87 o 
   3   8  10       24.74       22.73      3.47 o 
   4   8  10       33.79       31.78      3.70 o 
   5   8  10       16.86       15.36      3.14 o 
   6   8  10        0.97       -3.30      3.30 o 
   7   8  10        3.84        4.31      6.82 o 
  -9   9  10        1.76        5.88      5.21 o 
  -8   9  10       17.97       31.67      6.24 o 
  -7   9  10        0.56       -0.84      3.68 o 
  -6   9  10       22.70       30.41      4.66 o 
  -5   9  10       32.52       30.23      4.54 o 
  -4   9  10       44.67       47.10      4.84 o 
  -3   9  10      114.56       98.58      4.98 o 
  -2   9  10      170.71      168.10      6.15 o 
  -1   9  10       14.58       14.68      3.64 o 
   0   9  10        2.10        1.76      2.57 o 
   1   9  10      167.91      176.64      7.06 o 
   2   9  10       77.65       93.38      5.59 o 
   3   9  10        2.37       -1.70      3.76 o 
   4   9  10        8.21       10.91      3.97 o 
   5   9  10        1.23        1.99      3.22 o 
   6   9  10        2.35       -4.03      4.14 o 
  -8  10  10        2.47       -2.85      6.33 o 
  -7  10  10        1.33        5.40      4.85 o 
  -6  10  10        0.90       -0.85      3.80 o 
  -5  10  10        2.04        2.36      3.57 o 
  -4  10  10        5.87        3.25      3.68 o 
  -3  10  10        0.57       -3.07      3.07 o 
  -2  10  10       63.88       67.66      5.36 o 
  -1  10  10       22.74       22.19      4.18 o 
   0  10  10       33.70       42.42      4.02 o 
   1  10  10       65.65       80.37      5.64 o 
   2  10  10        5.43        7.35      5.18 o 
   3  10  10        0.08       -3.41      3.41 o 
   4  10  10        0.13       -3.24      3.24 o 
   5  10  10        1.45        0.40      3.46 o 
   6  10  10        7.35       11.29      4.94 o 
  -6  11  10        0.00        1.50      4.80 o 
  -5  11  10        0.35       -0.67      3.79 o 
  -4  11  10       13.70       23.48      4.67 o 
  -3  11  10       11.63       14.48      4.26 o 
  -2  11  10        3.95        2.44      5.39 o 
  -1  11  10        4.70        5.18      3.76 o 
   0  11  10        6.70        4.58      3.65 o 
   1  11  10        5.94        5.26      6.34 o 
   2  11  10        0.00       -1.19      3.72 o 
   3  11  10        2.03        1.01      3.77 o 
   4  11  10       57.31       73.47      5.93 o 
  -5  12  10        0.01       -4.86      4.86 o 
  -4  12  10        2.10        3.84      4.86 o 
  -3  12  10        4.38        8.53      4.39 o 
  -2  12  10        6.03       11.16      4.57 o 
  -1  12  10       22.09       33.05     13.81 o 
   0  12  10       15.85       19.29     10.59 o 
   1  12  10       16.06       20.60      4.43 o 
   2  12  10        5.11        5.44      4.16 o 
   3  12  10       13.61       17.35      4.73 o 
 -11   0  11        2.33        4.08      7.00 o 
  -9   0  11        1.36       -3.27      5.97 o 
  -7   0  11      128.57      125.45     10.32 o 
  -5   0  11        0.33        6.09      4.11 o 
  -3   0  11      958.28     1056.89     17.92 o 
  -1   0  11      202.46      191.40      8.79 o 
   1   0  11      176.92      151.57      4.34 o 
   3   0  11      713.68      734.55     15.22 o 
   5   0  11      106.19       96.45      5.68 o 
   7   0  11       88.87       79.16      6.62 o 
 -11   1  11        1.64       -0.03      7.12 o 
 -10   1  11       27.30       17.36      5.52 o 
  -9   1  11       67.44       75.80      6.99 o 
  -8   1  11        0.60       -0.49      3.78 o 
  -7   1  11       33.96       23.25      4.49 o 
  -6   1  11       13.36       14.62      3.75 o 
  -5   1  11       22.03       19.18      3.68 o 
  -4   1  11      413.99      405.73      8.53 o 
  -3   1  11       50.58       56.47      3.22 o 
  -2   1  11       20.93       21.52      3.01 o 
  -1   1  11      469.76      487.62      6.63 o 
   0   1  11      286.62      263.15      3.92 o 
   1   1  11        2.34        3.28      1.07 o 
   2   1  11       30.80       28.02      1.84 o 
   3   1  11      218.82      213.36      4.47 o 
   4   1  11      273.31      251.18      4.15 o 
   5   1  11       12.74       11.28      2.02 o 
   6   1  11       68.96       76.93      3.98 o 
   7   1  11        3.71       -0.24      3.06 o 
 -11   2  11        4.66       12.11      8.36 o 
 -10   2  11       15.78       17.28      5.69 o 
  -9   2  11       20.74       22.02      5.27 o 
  -8   2  11        0.09       -2.87      3.85 o 
  -7   2  11      145.06      146.78     11.01 o 
  -6   2  11      193.07      194.83      8.58 o 
  -5   2  11        0.44       -0.51      2.29 o 
  -4   2  11       31.76       34.12      3.18 o 
  -3   2  11        1.07        0.83      1.89 o 
  -2   2  11      177.53      197.93      4.34 o 
  -1   2  11       94.96       86.12      2.98 o 
   0   2  11       19.56       20.86      2.90 o 
   1   2  11      353.07      360.64      5.08 o 
   2   2  11       14.17       12.51      1.43 o 
   3   2  11       79.82       76.10      3.46 o 
   4   2  11       21.94       20.49      3.17 o 
   5   2  11      262.51      236.73      7.79 o 
   6   2  11        2.48        2.64      3.50 o 
   7   2  11        7.49       10.92      3.08 o 
 -11   3  11        1.61       -2.96      7.72 o 
 -10   3  11       39.30       40.29      6.71 o 
  -9   3  11        0.87       -1.33      4.38 o 
  -8   3  11       11.77        6.27      4.63 o 
  -7   3  11       22.02       18.37      4.66 o 
  -6   3  11      105.39      110.72      6.23 o 
  -5   3  11       89.57       87.90      4.82 o 
  -4   3  11       28.28       22.52      3.66 o 
  -3   3  11        7.04        9.36      2.29 o 
  -2   3  11        3.73        2.23      1.35 o 
  -1   3  11      342.82      322.18     10.96 o 
   0   3  11      545.69      548.94      9.22 o 
   1   3  11       33.31       33.05      1.65 o 
   2   3  11      159.42      157.37      3.78 o 
   3   3  11        9.22        5.89      2.91 o 
   4   3  11      102.29       97.33      4.58 o 
   5   3  11        4.79       15.94      5.54 o 
   6   3  11        7.95       10.25      5.47 o 
   7   3  11        5.45        0.88      2.70 o 
 -11   4  11        5.26        2.36      8.29 o 
 -10   4  11        5.10       11.32      5.43 o 
  -9   4  11        0.43        3.14      5.02 o 
  -8   4  11       18.15       19.93      5.32 o 
  -7   4  11       22.69       15.06      6.38 o 
  -6   4  11      149.86      164.95      6.89 o 
  -5   4  11       27.59       29.05      3.57 o 
  -4   4  11       23.31       23.86      4.44 o 
  -3   4  11       25.04       26.72      3.02 o 
  -2   4  11      155.46      158.12      3.32 o 
  -1   4  11      486.21      494.93      7.83 o 
   0   4  11      274.16      294.63      5.09 o 
   1   4  11      313.82      322.26      5.05 o 
   2   4  11      138.78      126.57      3.81 o 
   3   4  11       18.98       30.82      2.80 o 
   4   4  11        2.73        3.27      3.85 o 
   5   4  11       50.90       45.88      7.12 o 
   6   4  11      179.11      182.46     15.33 o 
   7   4  11       68.14       64.47      4.97 o 
 -11   5  11       15.46       26.20      9.84 o 
 -10   5  11        3.24        0.45      7.67 o 
  -9   5  11       20.52       22.10      4.29 o 
  -8   5  11        1.11        4.63      3.69 o 
  -7   5  11      873.27      850.84     16.14 o 
  -6   5  11      390.29      407.77     21.10 o 
  -5   5  11       13.40        6.83      4.16 o 
  -4   5  11      100.66       97.13      5.14 o 
  -3   5  11       72.72       80.13      4.38 o 
  -2   5  11        3.57        5.04      2.98 o 
  -1   5  11       76.80       90.20      2.94 o 
   0   5  11      174.36      165.71      6.52 o 
   1   5  11        5.84        5.55      1.57 o 
   2   5  11       62.79       55.04      2.43 o 
   3   5  11      689.60      700.41     12.29 o 
   4   5  11      159.74      150.75      5.46 o 
   5   5  11        1.11        3.41      3.61 o 
   6   5  11        0.32        1.26      2.59 o 
   7   5  11        0.26        5.40      5.97 o 
   8   5  11       10.16        5.59      6.76 o 
 -10   6  11       24.81       22.58      5.80 o 
  -9   6  11        0.71        6.52      3.98 o 
  -8   6  11       13.55       13.95      4.11 o 
  -7   6  11       61.81       66.83      5.57 o 
  -6   6  11        0.13       -0.27      3.59 o 
  -5   6  11      139.74      158.00      8.34 o 
  -4   6  11      292.53      300.07     17.60 o 
  -3   6  11       34.92       32.69      3.73 o 
  -2   6  11       36.48       34.21      3.06 o 
  -1   6  11       39.80       39.89      2.54 o 
   0   6  11       32.25       20.09      1.61 o 
   1   6  11        3.23        6.76      1.83 o 
   2   6  11       11.86       11.89      1.93 o 
   3   6  11       54.00       54.52      3.16 o 
   4   6  11      159.18      146.97      4.57 o 
   5   6  11       44.48       46.02      4.39 o 
   6   6  11        2.60        2.32      5.54 o 
   7   6  11       14.86        4.47      6.21 o 
   8   6  11        0.89        9.55      7.74 o 
 -10   7  11       15.45       12.77      5.86 o 
  -9   7  11       38.87       34.49     13.52 o 
  -8   7  11       43.79       48.65      5.28 o 
  -7   7  11       13.55       12.86      4.01 o 
  -6   7  11        0.06        2.64      3.62 o 
  -5   7  11        9.26       11.82      3.80 o 
  -4   7  11      305.29      322.37      9.39 o 
  -3   7  11        8.22        9.93      3.40 o 
  -2   7  11        9.99       10.71      2.55 o 
  -1   7  11       64.32       51.13      3.01 o 
   0   7  11       31.87       37.73      2.23 o 
   1   7  11       17.31       20.85      3.54 o 
   2   7  11       28.44       26.38      2.89 o 
   3   7  11       16.69       16.29      2.92 o 
   4   7  11       28.17       29.06      3.14 o 
   5   7  11        5.40        0.55      3.20 o 
   6   7  11        7.68        5.80      6.54 o 
   7   7  11        0.96       -0.72      6.40 o 
  -9   8  11        0.26       -1.03      4.89 o 
  -8   8  11        0.00       -2.14      3.72 o 
  -7   8  11        3.57       -3.65      3.65 o 
  -6   8  11        4.03       -0.82      3.47 o 
  -5   8  11        0.04       -2.89      3.41 o 
  -4   8  11      106.67      112.22      6.17 o 
  -3   8  11      112.51      117.88      6.26 o 
  -2   8  11       40.35       29.61      3.21 o 
  -1   8  11       14.00       13.29      2.61 o 
   0   8  11        2.17        2.75      1.95 o 
   1   8  11       41.21       37.76      3.92 o 
   2   8  11       34.03       45.56      7.30 o 
   3   8  11       59.54       62.73      7.48 o 
   4   8  11        9.83       13.43      5.26 o 
   5   8  11        4.70        3.79      2.87 o 
   6   8  11        2.70        1.34      3.64 o 
   7   8  11       16.79       20.97      4.79 o 
  -8   9  11        0.30        6.69      5.38 o 
  -7   9  11        0.58       -3.97      3.97 o 
  -6   9  11        2.98        2.96      3.85 o 
  -5   9  11       30.24       21.77      4.46 o 
  -4   9  11        2.60       -1.90      3.29 o 
  -3   9  11       13.79       14.80      3.93 o 
  -2   9  11       15.63       16.85      4.85 o 
  -1   9  11        8.92        5.44      3.18 o 
   0   9  11       28.48       32.44      3.56 o 
   1   9  11       32.65       27.09      4.10 o 
   2   9  11      634.41      653.18     13.27 o 
   3   9  11       77.07       78.89      7.30 o 
   4   9  11        0.24        2.49      3.07 o 
   5   9  11        3.47        4.21      3.24 o 
   6   9  11        3.71        9.21      4.46 o 
  -7  10  11        5.13       13.18      8.98 o 
  -6  10  11        6.19       -0.88      3.89 o 
  -5  10  11       40.92       36.72      5.02 o 
  -4  10  11       18.96       20.19      4.56 o 
  -3  10  11       20.62       23.35      4.43 o 
  -2  10  11        0.00       -1.49      3.43 o 
  -1  10  11       10.03       12.20      3.77 o 
   0  10  11       33.56       46.73      7.29 o 
   1  10  11      201.33      223.84     11.06 o 
   2  10  11        6.55        3.59      3.66 o 
   3  10  11       13.05       14.13      3.97 o 
   4  10  11       32.84       38.00      4.67 o 
   5  10  11        0.25       -0.36      3.46 o 
  -6  11  11        4.96       -2.51      5.92 o 
  -5  11  11        0.96       -3.81      3.81 o 
  -4  11  11        0.08       -2.66      3.59 o 
  -3  11  11        2.78        2.41      8.68 o 
  -2  11  11        0.40        5.40      4.06 o 
  -1  11  11       50.19       62.55      7.28 o 
   0  11  11       29.10       34.53      4.78 o 
   1  11  11       57.48       68.20      5.77 o 
   2  11  11        4.68        0.40      3.77 o 
   3  11  11       25.00       19.43      4.47 o 
   4  11  11        0.93        0.82      4.09 o 
  -4  12  11        0.84        2.36      4.36 o 
  -3  12  11        0.03       -5.52      5.52 o 
  -2  12  11        4.38        5.30      5.89 o 
  -1  12  11        4.01       -1.25      5.21 o 
   0  12  11       26.78       37.45      7.40 o 
   1  12  11        2.49        3.01      4.16 o 
   2  12  11        0.29       -3.37      3.90 o 
 -10   0  12        4.65       -5.61      5.61 o 
  -8   0  12      351.59      318.52     17.17 o 
  -6   0  12      100.07       84.36      8.79 o 
  -4   0  12      192.74      177.78      6.67 o 
  -2   0  12     1137.15     1105.05     17.51 o 
   0   0  12      774.51      793.55     20.41 o 
   2   0  12       66.81       69.51      3.18 o 
   4   0  12        1.68        1.40      1.89 o 
   6   0  12       44.67       43.93      4.71 o 
 -11   1  12        7.46       10.27      5.99 o 
 -10   1  12        4.72        6.56      5.10 o 
  -9   1  12       15.17        9.68      4.76 o 
  -8   1  12       70.93       75.24     11.67 o 
  -7   1  12        7.29        1.63      3.85 o 
  -6   1  12       73.10       72.60      6.97 o 
  -5   1  12       18.51       21.42      3.29 o 
  -4   1  12      194.11      233.42      6.98 o 
  -3   1  12      148.64      164.98      4.92 o 
  -2   1  12      183.87      175.53      3.69 o 
  -1   1  12      169.77      184.93      5.09 o 
   0   1  12       20.00       25.75      1.82 o 
   1   1  12        0.09        0.71      1.11 o 
   2   1  12      102.20       98.85      3.31 o 
   3   1  12       89.17       91.34      2.80 o 
   4   1  12       30.93       34.37      1.87 o 
   5   1  12       28.24       19.46      1.86 o 
   6   1  12        3.65        3.02      2.10 o 
   7   1  12       33.90       37.55      4.44 o 
 -11   2  12        1.29        8.03      8.17 o 
 -10   2  12        4.78        4.30      4.82 o 
  -9   2  12        0.08       -5.59      5.59 o 
  -8   2  12       49.41       55.16      6.26 o 
  -7   2  12       14.54       12.67      4.45 o 
  -6   2  12       63.71       51.58      5.33 o 
  -5   2  12       12.13       15.98      2.91 o 
  -4   2  12      150.97      140.85      5.33 o 
  -3   2  12       53.81       56.82      2.80 o 
  -2   2  12        0.00        0.00      1.52 o 
  -1   2  12       12.15       11.04      1.63 o 
   0   2  12      576.14      545.05      9.09 o 
   1   2  12        2.97        4.08      1.22 o 
   2   2  12       46.84       45.53      2.54 o 
   3   2  12       80.05       77.33      3.74 o 
   4   2  12      187.73      178.46      7.57 o 
   5   2  12      147.58      130.82      6.19 o 
   6   2  12       65.41       64.16      7.31 o 
   7   2  12        1.08        0.17      2.70 o 
 -11   3  12       10.97       30.12     10.15 o 
 -10   3  12        8.67        4.87      5.29 o 
  -9   3  12       37.93       39.02      6.15 o 
  -8   3  12       67.86       74.47      7.08 o 
  -7   3  12      100.90      114.80      7.70 o 
  -6   3  12        1.35       -2.68      2.68 o 
  -5   3  12       23.49       24.53      3.23 o 
  -4   3  12        5.31        4.15      2.40 o 
  -3   3  12        9.96       10.34      2.42 o 
  -2   3  12       86.37       81.48      3.81 o 
  -1   3  12      514.07      490.12      9.00 o 
   0   3  12      128.43      148.65      5.53 o 
   1   3  12        0.43       -1.28      1.49 o 
   2   3  12      476.27      459.41      7.05 o 
   3   3  12      220.68      196.46      5.91 o 
   4   3  12       50.72       40.62      3.57 o 
   5   3  12       99.33      105.63      6.20 o 
   6   3  12        0.06       -0.21      4.80 o 
   7   3  12        8.31       12.37      6.19 o 
 -11   4  12        0.13        0.86      8.46 o 
 -10   4  12        7.11        5.84      5.64 o 
  -9   4  12        4.04        1.41      4.89 o 
  -8   4  12       44.11       42.12      4.74 o 
  -7   4  12       13.01        5.09      3.61 o 
  -6   4  12       59.84       56.36      9.81 o 
  -5   4  12       59.18       68.03      5.18 o 
  -4   4  12       13.98       14.41      4.57 o 
  -3   4  12       36.19       37.03      5.05 o 
  -2   4  12        2.92        5.75      2.26 o 
  -1   4  12       82.85       83.19      5.75 o 
   0   4  12       85.54       81.35      3.51 o 
   1   4  12        0.16       -0.94      1.33 o 
   2   4  12       87.17       85.59      3.38 o 
   3   4  12        5.27        3.91      1.75 o 
   4   4  12       84.45       86.10      6.33 o 
   5   4  12        0.72       -4.42      4.42 o 
   6   4  12        1.28        1.70      5.23 o 
   7   4  12        0.94        5.47      5.90 o 
   8   4  12       13.15       10.68      7.14 o 
 -10   5  12        0.86        6.22      5.08 o 
  -9   5  12        0.30        6.53      4.17 o 
  -8   5  12        0.85        2.23      3.78 o 
  -7   5  12       38.76       48.60      4.78 o 
  -6   5  12       75.42       72.00      5.30 o 
  -5   5  12      482.35      471.98     14.83 o 
  -4   5  12       13.98       16.99      3.43 o 
  -3   5  12      161.08      149.19      9.41 o 
  -2   5  12      207.93      213.44      9.33 o 
  -1   5  12        0.41       -0.53      1.37 o 
   0   5  12       11.99       13.47      1.90 o 
   1   5  12        1.68       -0.16      1.51 o 
   2   5  12       11.81        7.19      1.62 o 
   3   5  12       91.17       68.62      3.38 o 
   4   5  12        3.67        2.14      2.37 o 
   5   5  12        9.73        8.12      5.80 o 
   6   5  12        1.69        0.10      2.34 o 
   7   5  12        3.68        0.84      5.83 o 
   8   5  12       11.63        9.58      7.36 o 
 -10   6  12        7.32        9.80      7.42 o 
  -9   6  12      105.70      108.82      7.09 o 
  -8   6  12        0.52        1.63      3.78 o 
  -7   6  12      148.38      176.92     12.33 o 
  -6   6  12       40.25       35.76      4.49 o 
  -5   6  12       45.59       43.39      4.64 o 
  -4   6  12      250.46      273.88      8.54 o 
  -3   6  12      441.94      440.37     10.17 o 
  -2   6  12      285.41      278.77      6.82 o 
  -1   6  12        8.07        6.30      1.84 o 
   0   6  12        0.19       -1.46      1.46 o 
   1   6  12      184.23      180.34      4.98 o 
   2   6  12       18.43       16.27      2.36 o 
   3   6  12       54.46       49.70      3.13 o 
   4   6  12       61.16       60.34      3.29 o 
   5   6  12        3.28       -2.63      5.02 o 
   6   6  12        0.02        1.31      5.85 o 
   7   6  12       22.66       32.60      8.34 o 
  -9   7  12        9.66       14.49      4.81 o 
  -8   7  12       90.43       97.29      6.81 o 
  -7   7  12       31.41       23.71      5.17 o 
  -6   7  12       72.55       69.26      5.68 o 
  -5   7  12       20.75       21.72      4.11 o 
  -4   7  12        4.66        2.54      3.40 o 
  -3   7  12       13.86        6.59      3.54 o 
  -2   7  12        4.44        1.10      2.23 o 
  -1   7  12       51.68       49.18      4.55 o 
   0   7  12        2.68        3.32      1.72 o 
   1   7  12        0.52       -2.98      2.98 o 
   2   7  12      397.00      395.37      8.72 o 
   3   7  12        1.74       -1.43      2.40 o 
   4   7  12        0.02        3.24      2.48 o 
   5   7  12        0.02        2.72      5.55 o 
   6   7  12        7.05        7.71      3.42 o 
   7   7  12        4.08        3.77      7.57 o 
  -9   8  12       30.76       41.57      6.82 o 
  -8   8  12        0.96       -1.16      4.07 o 
  -7   8  12       19.57       14.32      5.12 o 
  -6   8  12       40.79       38.51      6.07 o 
  -5   8  12        7.16        7.97      3.82 o 
  -4   8  12        0.60       -3.12      3.12 o 
  -3   8  12      154.80      152.99      7.03 o 
  -2   8  12        1.66       -1.02      3.09 o 
  -1   8  12       36.30       29.72      3.88 o 
   0   8  12       96.59       97.30      5.32 o 
   1   8  12       31.05       34.01      3.99 o 
   2   8  12      167.22      161.94      6.53 o 
   3   8  12        2.78       -0.34      2.85 o 
   4   8  12        7.36        9.75      3.06 o 
   5   8  12        7.07        5.38      2.97 o 
   6   8  12        0.53        0.87      3.85 o 
  -8   9  12        8.17        0.91      5.08 o 
  -7   9  12       24.50       17.13      5.11 o 
  -6   9  12       11.19       13.21      4.33 o 
  -5   9  12       37.69       29.37      4.80 o 
  -4   9  12       24.07       17.77      4.26 o 
  -3   9  12        0.25       -3.10      3.34 o 
  -2   9  12        2.18        2.90      3.46 o 
  -1   9  12       45.10       44.72      4.54 o 
   0   9  12        4.40        5.79      4.45 o 
   1   9  12      149.62      144.79      7.06 o 
   2   9  12        5.67       11.24      3.65 o 
   3   9  12        1.65        3.44      3.25 o 
   4   9  12        0.08       -3.28      3.28 o 
   5   9  12        3.39        3.14      3.21 o 
  -7  10  12        0.40       -3.05      4.80 o 
  -6  10  12        0.00        0.02      4.20 o 
  -5  10  12        0.59       -3.64      3.64 o 
  -4  10  12       11.14        6.19      4.04 o 
  -3  10  12        3.19        5.99      3.76 o 
  -2  10  12        2.30        2.78      5.79 o 
  -1  10  12       20.63       23.07      5.79 o 
   0  10  12       62.17       72.03      7.16 o 
   1  10  12       28.81       27.05      4.68 o 
   2  10  12        0.17        2.42      3.56 o 
   3  10  12        2.93        2.48      3.63 o 
   4  10  12       29.25       38.85      4.83 o 
  -5  11  12        0.01       -0.95      5.50 o 
  -4  11  12        1.12       -5.04      5.04 o 
  -3  11  12        4.27        9.29      5.82 o 
  -2  11  12        0.00       -2.74      5.17 o 
  -1  11  12       14.71       16.24      6.50 o 
   0  11  12      112.06      132.08     14.36 o 
   1  11  12       29.23       39.26      6.07 o 
   2  11  12        3.66        5.90      4.12 o 
   3  11  12        5.58        0.09      3.86 o 
  -3  12  12        0.24        2.00      6.11 o 
  -2  12  12        3.68       -0.41      5.68 o 
  -1  12  12        3.76       12.47      6.11 o 
   0  12  12        1.60       -3.83      5.11 o 
   1  12  12        0.15        7.26      4.43 o 
 -11   0  13        1.62       -3.80      7.72 o 
  -9   0  13       43.80       48.56      9.46 o 
  -7   0  13       26.35       37.07      7.19 o 
  -5   0  13        0.00       -3.70      3.70 o 
  -3   0  13       94.27       95.44      4.83 o 
  -1   0  13      357.72      374.58     13.50 o 
   1   0  13       56.25       47.93      3.38 o 
   3   0  13       35.76       29.80      2.08 o 
   5   0  13        0.00       -3.16      3.16 o 
 -11   1  13       14.90       22.85      6.79 o 
 -10   1  13       32.53       30.09      6.59 o 
  -9   1  13       10.57       18.12      5.54 o 
  -8   1  13        2.26        1.00      7.34 o 
  -7   1  13        3.52       -0.38      3.66 o 
  -6   1  13        0.07       -3.81      4.96 o 
  -5   1  13       31.79       40.27      3.65 o 
  -4   1  13      124.03      113.46      4.08 o 
  -3   1  13       94.60      108.02      4.31 o 
  -2   1  13       84.50       84.75      3.87 o 
  -1   1  13      158.92      159.85      6.31 o 
   0   1  13        0.00        0.07      1.72 o 
   1   1  13        8.13        5.98      1.53 o 
   2   1  13       29.82       21.10      2.12 o 
   3   1  13      106.19      104.46      3.24 o 
   4   1  13        0.11       -1.06      1.39 o 
   5   1  13       25.97       36.55      2.13 o 
   6   1  13        5.78        5.47      2.21 o 
   7   1  13        8.54       15.38      5.14 o 
 -11   2  13       12.46        1.31      7.88 o 
 -10   2  13        0.40       -2.11      5.25 o 
  -9   2  13       15.60       11.48      5.27 o 
  -8   2  13        7.01        3.46      4.61 o 
  -7   2  13        5.26        2.91      4.28 o 
  -6   2  13        0.18       -2.50      2.50 o 
  -5   2  13       30.85       24.74      3.22 o 
  -4   2  13        0.25        0.38      3.11 o 
  -3   2  13       43.75       43.91      3.89 o 
  -2   2  13       96.34       93.36      4.60 o 
  -1   2  13      386.41      392.65      6.09 o 
   0   2  13        0.76        0.00      1.80 o 
   1   2  13       12.02       13.71      2.36 o 
   2   2  13       11.74       11.87      1.85 o 
   3   2  13      116.59      117.72      3.60 o 
   4   2  13       10.71       16.52      2.73 o 
   5   2  13       53.43       48.64      3.49 o 
   6   2  13       38.60       31.22      6.14 o 
   7   2  13        3.76        5.06      5.21 o 
   8   2  13        2.53       -3.11      5.52 o 
 -11   3  13        9.91        6.59      9.32 o 
 -10   3  13       12.74        9.77      5.88 o 
  -9   3  13       13.35       21.14      5.87 o 
  -8   3  13        5.27        8.47      4.82 o 
  -7   3  13       20.82       12.58      3.72 o 
  -6   3  13       62.17       50.51      6.45 o 
  -5   3  13       26.17       23.50      3.44 o 
  -4   3  13        3.31        0.12      2.38 o 
  -3   3  13        0.01       -0.82      1.80 o 
  -2   3  13       20.18       20.40      3.40 o 
  -1   3  13      116.26      117.44      3.76 o 
   0   3  13      386.06      367.91      7.93 o 
   1   3  13       75.35       71.52      3.11 o 
   2   3  13        0.08       -1.67      1.67 o 
   3   3  13      792.07      776.32     12.80 o 
   4   3  13       16.41       12.26      2.90 o 
   5   3  13      225.11      219.80     12.49 o 
   6   3  13        6.03        5.47      5.06 o 
   7   3  13        3.59        4.54      5.37 o 
   8   3  13       11.68       17.87      7.07 o 
 -10   4  13       17.70       28.51     10.55 o 
  -9   4  13        0.80       -1.31      3.79 o 
  -8   4  13       13.46       13.05      5.90 o 
  -7   4  13       83.71       65.91      6.47 o 
  -6   4  13      366.74      394.61     10.34 o 
  -5   4  13      165.98      183.23      7.02 o 
  -4   4  13       13.06       15.61      3.14 o 
  -3   4  13       37.29       31.50      2.34 o 
  -2   4  13       69.93       76.94      4.13 o 
  -1   4  13       76.06       77.86      3.41 o 
   0   4  13      208.49      200.60      5.16 o 
   1   4  13        7.77        6.23      1.91 o 
   2   4  13       18.83       23.10      2.30 o 
   3   4  13       34.70       44.27      2.70 o 
   4   4  13        0.11        0.00      4.94 o 
   5   4  13       69.85       70.39      8.74 o 
   6   4  13        9.56       19.94      6.62 o 
   7   4  13        0.02       -2.53      6.04 o 
   8   4  13       16.49       14.83      7.29 o 
 -10   5  13        1.53        5.37      4.38 o 
  -9   5  13       67.56       70.21      7.58 o 
  -8   5  13       60.03       63.19      5.71 o 
  -7   5  13       49.28       47.35      4.98 o 
  -6   5  13        7.45        4.56      3.47 o 
  -5   5  13        5.15       12.77      3.77 o 
  -4   5  13        9.22       13.61      5.30 o 
  -3   5  13      142.37      133.97      5.78 o 
  -2   5  13       77.71       68.21      3.62 o 
  -1   5  13      160.22      148.29      4.03 o 
   0   5  13       17.63       15.67      2.42 o 
   1   5  13        3.76        3.18      1.69 o 
   2   5  13        5.31        5.67      1.84 o 
   3   5  13       16.83       18.83      3.02 o 
   4   5  13       65.47       63.77      4.09 o 
   5   5  13        1.92       -0.67      5.04 o 
   6   5  13        0.98       -5.49      5.49 o 
   7   5  13        0.49       -2.10      6.33 o 
 -10   6  13        3.90        0.55     11.63 o 
  -9   6  13        1.61        6.36      5.88 o 
  -8   6  13      114.73      122.03      9.27 o 
  -7   6  13      149.51      168.16     13.79 o 
  -6   6  13       45.77       57.85      5.13 o 
  -5   6  13        9.59        8.74      3.68 o 
  -4   6  13       32.29       27.79      4.21 o 
  -3   6  13       16.62       15.62      4.25 o 
  -2   6  13      150.15      144.52      5.37 o 
  -1   6  13        4.02        7.08      1.89 o 
   0   6  13        1.46       -0.30      1.86 o 
   1   6  13        2.04        2.80      2.43 o 
   2   6  13       11.57       16.86      2.67 o 
   3   6  13        0.10        1.34      2.02 o 
   4   6  13        4.63        2.29      2.80 o 
   5   6  13        5.91        4.30      6.43 o 
   6   6  13        1.94       22.02      7.72 o 
   7   6  13        5.61        0.05      6.93 o 
  -9   7  13       37.93       33.76      5.97 o 
  -8   7  13       29.40       36.48      5.38 o 
  -7   7  13       51.79       41.33      6.03 o 
  -6   7  13        0.21       -2.42      3.41 o 
  -5   7  13      157.93      151.61      7.08 o 
  -4   7  13       68.44       65.78      5.34 o 
  -3   7  13       76.35       76.56      5.19 o 
  -2   7  13      103.69       97.71      5.36 o 
  -1   7  13        1.64       -2.52      2.52 o 
   0   7  13       33.94       37.01      4.78 o 
   1   7  13       39.11       31.81      3.58 o 
   2   7  13       20.02       22.13      3.23 o 
   3   7  13       44.84       56.06      5.04 o 
   4   7  13        0.11       -0.95      2.27 o 
   5   7  13        1.05       -4.36      5.73 o 
   6   7  13        9.56        7.92      3.41 o 
  -8   8  13        2.21       -3.78      4.09 o 
  -7   8  13        0.06        0.20      3.86 o 
  -6   8  13       14.52       16.21      4.40 o 
  -5   8  13       29.22       28.19      4.51 o 
  -4   8  13       36.96       30.65      4.42 o 
  -3   8  13       32.75       29.59      4.33 o 
  -2   8  13        0.39       -1.06      3.07 o 
  -1   8  13       17.27       21.89      4.89 o 
   0   8  13       31.19       30.60      9.36 o 
   1   8  13      118.28      107.81      5.79 o 
   2   8  13      137.56      141.42      6.19 o 
   3   8  13       41.28       50.73      4.09 o 
   4   8  13        8.00       12.88      3.14 o 
   5   8  13        0.09       -1.89      3.02 o 
   6   8  13       13.25       14.71      6.07 o 
  -7   9  13        3.22       -4.42      4.42 o 
  -6   9  13        8.81       12.19      4.44 o 
  -5   9  13       21.50       21.69      4.54 o 
  -4   9  13        5.50        0.46      3.96 o 
  -3   9  13       25.74       31.13      4.96 o 
  -2   9  13        8.61        7.82      4.75 o 
  -1   9  13       24.83       25.58      5.34 o 
   0   9  13      115.11      105.93     11.94 o 
   1   9  13       76.49       97.75      6.00 o 
   2   9  13        0.05        1.27      3.38 o 
   3   9  13       24.55       33.73      8.10 o 
   4   9  13        1.42       -1.83      3.06 o 
   5   9  13        0.34       -3.14      3.14 o 
  -6  10  13        0.19        0.30      6.40 o 
  -5  10  13        5.27        1.93      4.00 o 
  -4  10  13        5.88        5.61      5.43 o 
  -3  10  13        1.02        9.74      5.42 o 
  -2  10  13        5.95        7.98      5.09 o 
  -1  10  13       16.73       15.57      7.05 o 
   0  10  13       70.94       75.83      7.57 o 
   1  10  13       30.12       24.70      4.54 o 
   2  10  13       23.54       24.79      4.53 o 
   3  10  13        2.71        3.21      3.72 o 
   4  10  13        0.32       -1.63      3.68 o 
  -5  11  13        1.55       -3.01      5.84 o 
  -4  11  13        0.00       -5.02      5.02 o 
  -3  11  13        3.96       14.41      6.14 o 
  -2  11  13       14.25       11.95      5.87 o 
  -1  11  13        0.30       -1.52      4.84 o 
   0  11  13       31.46       57.62     19.25 o 
   1  11  13        2.68        5.58      5.05 o 
   2  11  13        0.05       -0.94      3.94 o 
 -10   0  14        8.15        9.51      8.38 o 
  -8   0  14       69.96       73.45     10.15 o 
  -6   0  14       11.68       12.64      6.02 o 
  -4   0  14       39.94       41.87      3.94 o 
  -2   0  14       36.67       38.29      5.73 o 
   0   0  14      176.05      179.89      7.26 o 
   2   0  14       28.13       25.42      4.13 o 
   4   0  14       86.64       83.81      4.47 o 
   6   0  14        7.92        3.49      3.77 o 
   8   0  14        2.22        6.11      4.94 o 
 -11   1  14       14.18       17.94      6.76 o 
 -10   1  14        8.44        9.95      5.52 o 
  -9   1  14        7.58        4.58      4.75 o 
  -8   1  14       26.89       28.09      7.06 o 
  -7   1  14       20.73       21.55      5.13 o 
  -6   1  14       19.50       21.85      5.56 o 
  -5   1  14       84.19       79.85      3.95 o 
  -4   1  14      132.87      141.04      6.62 o 
  -3   1  14       18.49       19.91      2.00 o 
  -2   1  14      216.74      220.26      5.34 o 
  -1   1  14       44.24       47.26      4.16 o 
   0   1  14      265.53      240.69      7.19 o 
   1   1  14       40.86       39.91      2.33 o 
   2   1  14      248.87      233.35      4.89 o 
   3   1  14       42.60       46.57      2.52 o 
   4   1  14      148.91      134.86      3.18 o 
   5   1  14       69.50       64.00      2.71 o 
   6   1  14        1.55        0.60      1.76 o 
   7   1  14        3.99        4.60      2.92 o 
   8   1  14        0.87       -0.57      5.23 o 
 -11   2  14       10.14       22.70      6.92 o 
 -10   2  14        0.00       -3.09      5.08 o 
  -9   2  14        1.16       -4.42      4.42 o 
  -8   2  14       19.71       10.43      4.86 o 
  -7   2  14        0.07       -2.34      3.61 o 
  -6   2  14       11.41       10.66      3.37 o 
  -5   2  14       10.15       10.66      3.01 o 
  -4   2  14       44.30       44.45      3.50 o 
  -3   2  14       46.30       52.84      3.15 o 
  -2   2  14        1.50        0.79      1.92 o 
  -1   2  14       35.47       37.11      3.03 o 
   0   2  14      223.62      222.80      8.97 o 
   1   2  14      634.09      620.43      8.48 o 
   2   2  14        7.41        5.74      3.30 o 
   3   2  14       14.59       11.32      2.33 o 
   4   2  14        0.38        0.83      2.33 o 
   5   2  14       42.15       46.00      6.54 o 
   6   2  14        2.00       -4.11      4.11 o 
   7   2  14       13.95        5.28      5.54 o 
   8   2  14       50.47       60.45      8.86 o 
 -10   3  14        1.39        0.08      5.59 o 
  -9   3  14       29.35       35.14      6.73 o 
  -8   3  14        3.21        5.19      3.59 o 
  -7   3  14        6.88        2.55      3.29 o 
  -6   3  14        1.28       -3.43      3.43 o 
  -5   3  14       40.34       32.86      3.84 o 
  -4   3  14        6.56        9.13      2.13 o 
  -3   3  14       65.12       62.07      2.88 o 
  -2   3  14       24.46       28.50      2.79 o 
  -1   3  14       16.12       12.66      1.89 o 
   0   3  14        7.24        6.00      2.22 o 
   1   3  14      192.47      190.94      4.94 o 
   2   3  14       16.59       16.13      2.39 o 
   3   3  14      182.84      193.17      4.61 o 
   4   3  14       12.57        6.02      5.02 o 
   5   3  14        2.49        4.23      5.04 o 
   6   3  14        9.35        2.79      5.52 o 
   7   3  14        7.83       11.44      6.71 o 
 -10   4  14       13.85       18.11      4.88 o 
  -9   4  14       35.01       46.78      5.49 o 
  -8   4  14        5.42        7.87      3.95 o 
  -7   4  14       86.68       87.72      5.79 o 
  -6   4  14      195.43      202.05      7.76 o 
  -5   4  14       84.44       84.45      5.31 o 
  -4   4  14       31.54       35.73      3.89 o 
  -3   4  14       75.37       64.34      4.23 o 
  -2   4  14       91.91       95.01      5.98 o 
  -1   4  14       23.99       21.02      2.28 o 
   0   4  14        0.00       -0.66      1.83 o 
   1   4  14        3.09        2.79      1.97 o 
   2   4  14        6.27        7.05      1.75 o 
   3   4  14      540.92      523.68     10.97 o 
   4   4  14       28.81       26.32      6.45 o 
   5   4  14        4.39        5.04      5.66 o 
   6   4  14        0.00        5.45      6.26 o 
   7   4  14       11.41       15.36      7.45 o 
 -10   5  14        4.43        8.67      4.64 o 
  -9   5  14       27.98       28.28      6.25 o 
  -8   5  14       10.72       23.73      5.19 o 
  -7   5  14        4.28        3.12      4.38 o 
  -6   5  14        2.33        1.17      3.46 o 
  -5   5  14       47.43       44.62      4.59 o 
  -4   5  14      111.71      107.65      9.09 o 
  -3   5  14      150.43      147.09      6.64 o 
  -2   5  14      153.27      143.76      5.80 o 
  -1   5  14        7.39        7.87      1.58 o 
   0   5  14       23.76       23.36      2.72 o 
   1   5  14       38.99       45.67      4.23 o 
   2   5  14        2.34        3.29      2.07 o 
   3   5  14       15.93       20.17      3.17 o 
   4   5  14        9.41        7.95      5.95 o 
   5   5  14        0.81       -0.88      5.45 o 
   6   5  14        1.03        0.05      6.02 o 
   7   5  14       21.29       16.84      8.29 o 
  -9   6  14       28.01       21.86      5.21 o 
  -8   6  14       46.24       50.94      5.78 o 
  -7   6  14       38.37       44.60      5.16 o 
  -6   6  14        2.69        6.58      3.67 o 
  -5   6  14        0.74        3.15      3.56 o 
  -4   6  14        9.24        1.20      3.36 o 
  -3   6  14        9.33       10.53      3.36 o 
  -2   6  14        3.66        1.90      2.51 o 
  -1   6  14       79.19       83.79      4.14 o 
   0   6  14       32.94       32.79     11.97 o 
   1   6  14       12.78        5.18      3.39 o 
   2   6  14       99.99       91.99      4.47 o 
   3   6  14       25.45       30.00      2.81 o 
   4   6  14       16.62       10.18      3.14 o 
   5   6  14       16.49       24.01      7.43 o 
   6   6  14        2.29        3.30      6.54 o 
  -9   7  14        1.77        3.58      4.61 o 
  -8   7  14        3.32        3.77      4.23 o 
  -7   7  14        2.03       -0.70      3.90 o 
  -6   7  14       15.02        7.44      4.00 o 
  -5   7  14       13.24       13.42      3.90 o 
  -4   7  14       38.87       37.51      4.65 o 
  -3   7  14      151.68      127.01      6.39 o 
  -2   7  14       40.06       47.61      4.41 o 
  -1   7  14       18.65       16.63      5.60 o 
   0   7  14        7.33        9.04      3.91 o 
   1   7  14      100.88      103.11      5.25 o 
   2   7  14        1.99       -1.30      2.65 o 
   3   7  14        5.88        2.35      2.57 o 
   4   7  14        5.19        1.07      3.59 o 
   5   7  14        2.09        1.56      3.10 o 
   6   7  14       25.51       42.31      9.09 o 
  -8   8  14       25.79       28.17      5.38 o 
  -7   8  14        4.76        6.15      4.42 o 
  -6   8  14        0.50       -3.13      3.80 o 
  -5   8  14        6.39        9.59      3.94 o 
  -4   8  14       11.19        8.26      3.94 o 
  -3   8  14       15.99       21.86      5.33 o 
  -2   8  14        9.96        9.15      4.44 o 
  -1   8  14       27.70       28.50      5.10 o 
   0   8  14       12.51       10.29      4.56 o 
   1   8  14        3.77        3.29      3.34 o 
   2   8  14        4.51        3.81      3.06 o 
   3   8  14        5.20        9.01      3.17 o 
   4   8  14        4.14        3.33      2.99 o 
   5   8  14        3.61        5.65      3.14 o 
  -7   9  14        0.05       -0.69      5.94 o 
  -6   9  14        3.85        3.13      5.65 o 
  -5   9  14        3.93       -0.43      5.18 o 
  -4   9  14        5.03        9.92      5.39 o 
  -3   9  14        0.02       -4.06      4.06 o 
  -2   9  14       13.47       17.50      5.01 o 
  -1   9  14       12.05       14.19      5.34 o 
   0   9  14       83.28      108.71     14.92 o 
   1   9  14        1.42        0.69      4.16 o 
   2   9  14        0.14       -1.41      4.40 o 
   3   9  14        4.26       -1.19      3.30 o 
   4   9  14        0.52        2.55      3.94 o 
  -6  10  14        0.63        1.35      5.89 o 
  -5  10  14        1.00        1.62      5.61 o 
  -4  10  14       17.05       11.73      5.96 o 
  -3  10  14        7.76        0.88      5.22 o 
  -2  10  14       30.60       22.65      5.74 o 
  -1  10  14        2.28       -3.60      7.56 o 
   0  10  14       54.17       55.98      8.53 o 
   1  10  14       12.84       19.24      4.42 o 
   2  10  14        0.08        0.24      6.11 o 
   3  10  14        6.64        5.69      4.00 o 
  -4  11  14        1.06        5.77      6.09 o 
  -3  11  14        0.63        4.46      5.86 o 
  -2  11  14        6.98       18.57      6.21 o 
  -1  11  14        3.88        5.02      5.40 o 
   0  11  14        0.21        2.13      5.49 o 
   1  11  14       34.44       43.25      9.53 o 
  -9   0  15        3.40        4.94      7.52 o 
  -7   0  15       14.28       -3.30      5.25 o 
  -5   0  15      435.38      454.74     12.06 o 
  -3   0  15      114.70      114.63      5.12 o 
  -1   0  15     1130.92     1116.82     28.83 o 
   1   0  15      211.95      201.10      6.88 o 
   3   0  15        1.23        2.39      2.10 o 
   5   0  15       20.54       15.84      2.82 o 
   7   0  15        8.24        9.96      4.78 o 
 -10   1  15        9.60       18.66      6.51 o 
  -9   1  15        5.61       -2.92      4.71 o 
  -8   1  15        0.48       -5.92      5.92 o 
  -7   1  15        3.52       -0.47      3.18 o 
  -6   1  15        5.04        5.33      3.67 o 
  -5   1  15       24.60       25.53      2.98 o 
  -4   1  15       28.28       21.80      3.55 o 
  -3   1  15        0.00       -0.01      1.51 o 
  -2   1  15       61.02       55.75      4.84 o 
  -1   1  15       74.84       74.32      5.05 o 
   0   1  15      491.36      480.49      9.25 o 
   1   1  15     1209.27     1182.72     13.85 o 
   2   1  15       99.12       97.88      3.77 o 
   3   1  15      234.61      202.50      4.78 o 
   4   1  15       22.78       25.75      1.91 o 
   5   1  15       20.32       15.32      2.05 o 
   6   1  15        5.58       12.09      4.75 o 
   7   1  15        2.22        0.02      2.86 o 
 -10   2  15       22.96       26.08      6.76 o 
  -9   2  15        0.74       -4.95      4.95 o 
  -8   2  15       17.10       15.19      4.11 o 
  -7   2  15       14.31       24.97      4.12 o 
  -6   2  15       20.48       25.70      4.00 o 
  -5   2  15       21.88       17.89      2.61 o 
  -4   2  15       17.90       12.25      2.42 o 
  -3   2  15       15.18       17.31      2.75 o 
  -2   2  15       16.15       20.16      2.46 o 
  -1   2  15        0.13       -2.50      3.05 o 
   0   2  15       27.36       28.45      3.02 o 
   1   2  15       26.72       29.15      3.80 o 
   2   2  15      290.26      251.97      4.56 o 
   3   2  15      114.71      102.44      3.70 o 
   4   2  15       20.85       30.88      5.95 o 
   5   2  15        5.29        0.00      4.49 o 
   6   2  15        0.85        1.17      4.71 o 
   7   2  15        1.05        1.43      5.76 o 
 -10   3  15        6.81        7.66      6.25 o 
  -9   3  15       88.44       95.43      6.62 o 
  -8   3  15       57.46       62.57      6.66 o 
  -7   3  15        8.64        1.99      3.39 o 
  -6   3  15       63.76       61.72      6.28 o 
  -5   3  15       60.98       65.43      6.05 o 
  -4   3  15       28.56       30.91      2.69 o 
  -3   3  15       42.40       36.00      8.12 o 
  -2   3  15       44.24       45.51      4.65 o 
  -1   3  15      128.90      121.68      9.15 o 
   0   3  15      107.54      103.66      4.83 o 
   1   3  15      303.92      316.08      9.37 o 
   2   3  15        9.61        4.06      1.71 o 
   3   3  15       39.01       29.98      3.08 o 
   4   3  15        7.17       11.01      5.18 o 
   5   3  15        0.25        4.59      5.18 o 
   6   3  15        5.28        7.12      5.85 o 
   7   3  15       26.67       36.62      8.17 o 
 -10   4  15        4.89        5.68      4.62 o 
  -9   4  15        7.02        9.80      4.47 o 
  -8   4  15       16.87        9.78      4.17 o 
  -7   4  15        0.00       -1.11      3.40 o 
  -6   4  15        9.92       11.70      4.75 o 
  -5   4  15       25.45       22.26      3.96 o 
  -4   4  15       99.75      105.49      6.49 o 
  -3   4  15        8.09        5.59      2.71 o 
  -2   4  15       71.35       65.84      3.98 o 
  -1   4  15        9.70       11.88      2.09 o 
   0   4  15        0.47        3.37      2.50 o 
   1   4  15      170.73      163.47      6.79 o 
   2   4  15        0.02       -0.51      6.93 o 
   3   4  15       14.06       18.72      4.48 o 
   4   4  15      108.94      101.73      9.58 o 
   5   4  15        8.16       11.51      5.78 o 
   6   4  15        5.45       16.43      6.88 o 
   7   4  15        4.12        7.69      6.93 o 
  -9   5  15       11.00        7.64      4.72 o 
  -8   5  15       99.32      119.82      7.15 o 
  -7   5  15       11.95       19.69      4.19 o 
  -6   5  15       34.23       37.14      4.76 o 
  -5   5  15      128.99      113.50      6.26 o 
  -4   5  15       66.13       67.04      4.90 o 
  -3   5  15      107.39      123.04      5.83 o 
  -2   5  15       88.63       82.94      6.21 o 
  -1   5  15        7.88       10.60      3.59 o 
   0   5  15        5.50        2.53      3.13 o 
   1   5  15       37.79       27.16      4.03 o 
   2   5  15      132.78      146.43      4.96 o 
   3   5  15       18.74       19.69      9.54 o 
   4   5  15       12.44       14.02      6.23 o 
   5   5  15        1.31       -5.71      5.71 o 
   6   5  15        3.13        2.03      6.45 o 
  -9   6  15        2.98        3.74      4.55 o 
  -8   6  15        9.30        3.94      4.29 o 
  -7   6  15        0.00        0.20      4.19 o 
  -6   6  15       27.01       26.15      4.41 o 
  -5   6  15       56.79       56.01      8.88 o 
  -4   6  15      112.70      113.86      8.28 o 
  -3   6  15        0.75       -3.34      3.64 o 
  -2   6  15      105.89       94.73      9.94 o 
  -1   6  15       59.88       67.93      5.77 o 
   0   6  15        1.86       -0.11      3.44 o 
   1   6  15       50.47       48.04      4.89 o 
   2   6  15       10.41       16.56      2.93 o 
   3   6  15       67.95       63.74      4.44 o 
   4   6  15        0.21        0.05      2.79 o 
   5   6  15        0.83        5.04      6.95 o 
   6   6  15        0.74       -0.05      6.62 o 
  -8   7  15        5.72       11.21      6.25 o 
  -7   7  15       25.91       27.57      6.51 o 
  -6   7  15        0.16       -3.55      3.55 o 
  -5   7  15       13.70       23.28     11.72 o 
  -4   7  15       14.77        5.33      4.79 o 
  -3   7  15       15.47       14.44      4.88 o 
  -2   7  15       19.05       17.63      4.82 o 
  -1   7  15       32.39       28.00      5.07 o 
   0   7  15       11.55        1.65      3.94 o 
   1   7  15        1.25       -0.67      3.85 o 
   2   7  15        0.23        2.16      3.27 o 
   3   7  15        1.78        2.41      2.62 o 
   4   7  15        0.19        0.36      2.49 o 
   5   7  15        3.38        5.52      3.40 o 
  -7   8  15        5.78        8.27      6.20 o 
  -6   8  15        0.09        3.49      5.40 o 
  -5   8  15        2.19       -4.19      4.85 o 
  -4   8  15        0.00       -0.05      4.91 o 
  -3   8  15        0.08       -0.77      5.89 o 
  -2   8  15       15.48       15.66      5.03 o 
  -1   8  15       67.69       68.23      6.82 o 
   0   8  15        8.12        5.75     10.32 o 
   1   8  15       17.41       12.73      4.55 o 
   2   8  15        0.32        0.63      3.90 o 
   3   8  15        1.47        3.78      3.12 o 
   4   8  15        2.92        5.93      4.40 o 
  -6   9  15        0.95       -5.04      7.14 o 
  -5   9  15        0.87       -0.06      5.30 o 
  -4   9  15       13.14       17.41      6.01 o 
  -3   9  15        0.53       -4.52      4.95 o 
  -2   9  15        5.56       12.62      5.64 o 
  -1   9  15        9.00       10.89      5.24 o 
   0   9  15        6.44        5.89      6.08 o 
   1   9  15        5.41        1.54      4.53 o 
   2   9  15        2.18        1.31      3.52 o 
   3   9  15        5.83        5.31      3.58 o 
  -5  10  15        2.20        1.85      7.70 o 
  -4  10  15        0.15        0.67      5.50 o 
  -3  10  15        7.01       10.76      6.16 o 
  -2  10  15       20.55       12.94      5.54 o 
  -1  10  15        3.12       11.55      5.57 o 
   0  10  15       25.92       21.07     10.98 o 
   1  10  15        3.09       -0.26      4.99 o 
   2  10  15        0.42        1.68      3.87 o 
 -10   0  16       62.29       57.49     11.06 o 
  -8   0  16        0.24       -5.30      6.62 o 
  -6   0  16        0.98        2.17      5.90 o 
  -4   0  16       16.28       17.15      3.33 o 
  -2   0  16       14.80       27.04      6.00 o 
   0   0  16      986.43      971.79     26.32 o 
   2   0  16      620.50      641.69     12.82 o 
   4   0  16        4.26        1.89      1.99 o 
   6   0  16       28.55       43.21      5.47 o 
 -10   1  16        0.20       -3.97      5.73 o 
  -9   1  16       24.58       25.48     14.59 o 
  -8   1  16        0.11       -5.91      5.91 o 
  -7   1  16       51.90       56.18      8.30 o 
  -6   1  16        0.00       -1.42      2.93 o 
  -5   1  16        4.43        3.90      2.89 o 
  -4   1  16        8.99       11.64      2.22 o 
  -3   1  16        2.96        4.43      2.29 o 
  -2   1  16        5.19       13.80      3.47 o 
  -1   1  16      486.13      477.21     12.39 o 
   0   1  16       27.99       40.28      4.86 o 
   1   1  16        0.06        3.70      2.21 o 
   2   1  16       25.05       23.13      3.03 o 
   3   1  16        1.02       -0.52      1.92 o 
   4   1  16       75.29       83.03      3.61 o 
   5   1  16        0.09       -1.64      1.64 o 
   6   1  16        5.70       11.30      5.02 o 
   7   1  16        4.76       13.54      5.78 o 
 -10   2  16        2.45       -0.71      7.56 o 
  -9   2  16        2.88        3.50      5.69 o 
  -8   2  16        7.88        8.54      5.36 o 
  -7   2  16        5.94        6.47      3.75 o 
  -6   2  16       33.91       44.92      5.67 o 
  -5   2  16        8.59        4.22      4.31 o 
  -4   2  16       24.90       25.35      5.09 o 
  -3   2  16        8.91        4.78      2.41 o 
  -2   2  16       54.41       61.08      5.10 o 
  -1   2  16      338.81      348.74     10.37 o 
   0   2  16        4.80        2.34      3.00 o 
   1   2  16      222.76      230.27      9.51 o 
   2   2  16       59.37       71.57      3.64 o 
   3   2  16        5.61        8.90      2.62 o 
   4   2  16       28.48       29.40      6.02 o 
   5   2  16       16.07       17.36      5.45 o 
   6   2  16       18.94       18.34      6.19 o 
 -10   3  16        2.61        7.07      6.21 o 
  -9   3  16       35.85       58.44      8.01 o 
  -8   3  16       10.40       11.36      5.79 o 
  -7   3  16       17.41       15.36      4.30 o 
  -6   3  16        4.22        1.90      3.31 o 
  -5   3  16        0.70       -0.89      2.95 o 
  -4   3  16        5.39        3.35      2.98 o 
  -3   3  16       47.09       40.28      3.48 o 
  -2   3  16       57.28       59.45      3.55 o 
  -1   3  16        9.79        9.55      3.60 o 
   0   3  16       20.68       18.84      3.76 o 
   1   3  16       63.24       66.39     10.07 o 
   2   3  16      171.10      166.48      6.45 o 
   3   3  16       85.34       79.76      4.49 o 
   4   3  16        0.42       -4.11      4.11 o 
   5   3  16        0.34       -0.43      5.14 o 
   6   3  16        8.69        7.40      6.35 o 
  -9   4  16      115.53      136.57     10.38 o 
  -8   4  16        3.38        7.16      7.03 o 
  -7   4  16        0.00       -4.83      4.83 o 
  -6   4  16        3.90        3.23      3.52 o 
  -5   4  16        1.37       -0.81      4.43 o 
  -4   4  16       20.08       22.07      4.98 o 
  -3   4  16      213.12      228.11      9.79 o 
  -2   4  16        6.32        8.36      3.77 o 
  -1   4  16       48.06       43.79      4.79 o 
   0   4  16      124.62      127.35     17.05 o 
   1   4  16      122.63      128.45      6.45 o 
   2   4  16       30.43       31.14      3.80 o 
   3   4  16        1.26        1.74      2.42 o 
   4   4  16        0.17        4.11      5.30 o 
   5   4  16       26.18       44.76      8.10 o 
   6   4  16        0.01        3.97      6.31 o 
  -9   5  16        4.38        5.03      6.37 o 
  -8   5  16        0.58        2.72      5.71 o 
  -7   5  16       96.40      112.42      8.90 o 
  -6   5  16       11.22        7.71      5.40 o 
  -5   5  16        2.73        7.74      6.87 o 
  -4   5  16        0.87       -0.32      4.31 o 
  -3   5  16       82.67       72.78      6.39 o 
  -2   5  16       14.03       10.12      4.06 o 
  -1   5  16       18.06        9.34      5.54 o 
   0   5  16        1.32        3.47      3.33 o 
   1   5  16        6.29        4.57      3.16 o 
   2   5  16        1.13        1.18      6.04 o 
   3   5  16       22.87       15.37      2.41 o 
   4   5  16        6.39        5.02      6.07 o 
   5   5  16        3.59        1.96      6.31 o 
   6   5  16       14.01        2.53      6.95 o 
  -8   6  16        0.07       -1.37      5.88 o 
  -7   6  16        1.77       -4.98      4.98 o 
  -6   6  16        3.88        6.14      5.29 o 
  -5   6  16        1.16        0.50      4.72 o 
  -4   6  16       12.36       11.88      6.07 o 
  -3   6  16        0.74       -0.89      4.16 o 
  -2   6  16       82.41       69.58      6.30 o 
  -1   6  16       24.64       22.58      4.61 o 
   0   6  16        0.10       -1.24      3.44 o 
   1   6  16        1.17       -2.26      3.26 o 
   2   6  16        1.92       -2.28      3.03 o 
   3   6  16       11.90       10.30      2.67 o 
   4   6  16        4.93        3.03      2.96 o 
   5   6  16       16.38       16.91      7.86 o 
  -8   7  16       16.12       10.81      7.42 o 
  -7   7  16        0.23       -3.51      5.47 o 
  -6   7  16       14.19        7.61      5.32 o 
  -5   7  16        8.56        6.56      5.21 o 
  -4   7  16        0.74       -4.29      4.29 o 
  -3   7  16       34.72       42.56      6.03 o 
  -2   7  16        0.92        1.95      4.25 o 
  -1   7  16      113.71      114.05     12.68 o 
   0   7  16       79.42       77.72      6.57 o 
   1   7  16        5.48        4.89      7.30 o 
   2   7  16        0.97       -1.88      3.41 o 
   3   7  16        0.02       -0.93      2.63 o 
   4   7  16        9.13        3.62      3.14 o 
  -7   8  16        0.14        2.22      5.97 o 
  -6   8  16        0.50       -5.10      5.10 o 
  -5   8  16        0.20       -4.64      4.75 o 
  -4   8  16        7.35        9.21      5.44 o 
  -3   8  16        2.66       -2.09      4.26 o 
  -2   8  16       15.22       20.20      5.24 o 
  -1   8  16       13.27        9.16      4.74 o 
   0   8  16       31.26       39.58      5.84 o 
   1   8  16        0.21       -1.19      6.62 o 
   2   8  16        0.58       -3.01      3.01 o 
   3   8  16        0.00       -2.88      2.88 o 
  -5   9  16        0.15       -4.63      7.05 o 
  -4   9  16       27.63       16.99      6.17 o 
  -3   9  16        0.15       -3.04      8.49 o 
  -2   9  16       53.20       65.20      7.46 o 
  -1   9  16       15.72        9.78      5.32 o 
   0   9  16       10.29        4.53      5.31 o 
   1   9  16        0.23       -2.77      4.29 o 
   2   9  16        1.19       -2.16      4.72 o 
  -3  10  16        6.55        4.32      8.15 o 
  -2  10  16        0.05       -0.33      6.58 o 
  -1  10  16       25.62       34.51      6.75 o 
   0  10  16        1.83       -1.33      5.26 o 
  -9   0  17       50.44       46.51     10.89 o 
  -7   0  17        9.35       16.48      8.29 o 
  -5   0  17        4.62       -2.96      5.52 o 
  -3   0  17      172.00      196.51     12.78 o 
  -1   0  17      469.51      504.85     18.63 o 
   1   0  17      474.12      437.37     16.29 o 
   3   0  17        0.13       -1.84      3.97 o 
   5   0  17        4.29       12.37      4.16 o 
  -9   1  17        0.02        2.07      5.31 o 
  -8   1  17        6.08        5.55      5.48 o 
  -7   1  17       16.85       10.18      7.67 o 
  -6   1  17       15.27       11.09      4.99 o 
  -5   1  17       74.82       90.08      7.19 o 
  -4   1  17        4.58        0.52      3.88 o 
  -3   1  17       10.61        4.86      3.84 o 
  -2   1  17      166.22      168.30     13.81 o 
  -1   1  17      466.86      498.71     13.16 o 
   0   1  17       42.91       47.99      4.97 o 
   1   1  17       20.13       22.70      4.00 o 
   2   1  17       81.40       84.57      4.36 o 
   3   1  17       19.37       14.76      2.37 o 
   4   1  17       21.54       23.30      3.25 o 
   5   1  17       10.16        9.02      9.42 o 
   6   1  17        0.09        6.31      4.97 o 
  -9   2  17       16.80        6.35      5.98 o 
  -8   2  17       34.80       32.95      6.87 o 
  -7   2  17        9.29        2.24      4.57 o 
  -6   2  17       15.26       23.67      7.72 o 
  -5   2  17        0.67       -1.57      4.29 o 
  -4   2  17       52.10       50.99      5.78 o 
  -3   2  17      122.44      100.64      6.73 o 
  -2   2  17        7.12        1.89      3.29 o 
  -1   2  17        0.80        1.05      3.67 o 
   0   2  17      242.62      250.21      8.98 o 
   1   2  17       79.67       96.20      5.84 o 
   2   2  17        0.87       -3.28      3.28 o 
   3   2  17        1.85        1.05      1.90 o 
   4   2  17        0.25       -0.86      2.72 o 
   5   2  17        0.94        6.64      5.09 o 
   6   2  17        7.27       25.82      6.95 o 
  -9   3  17       22.02       26.25      7.25 o 
  -8   3  17        8.70        7.99      5.95 o 
  -7   3  17       39.35       32.75      6.33 o 
  -6   3  17        0.66       -2.99      4.65 o 
  -5   3  17      144.99      138.22     13.32 o 
  -4   3  17      193.56      199.09      9.64 o 
  -3   3  17       18.02       22.34      4.77 o 
  -2   3  17       24.85       21.63      4.39 o 
  -1   3  17      170.44      178.58     19.18 o 
   0   3  17        2.19       -0.49      3.18 o 
   1   3  17       54.66       50.20      4.49 o 
   2   3  17        7.84        3.80      3.32 o 
   3   3  17        0.00       -1.25      2.30 o 
   4   3  17        5.57        2.68      5.21 o 
   5   3  17       29.18       29.33      7.07 o 
   6   3  17       13.43       20.11      7.24 o 
  -9   4  17       16.00        7.05      6.22 o 
  -8   4  17      136.36      174.11     19.38 o 
  -7   4  17       16.99       24.65      8.41 o 
  -6   4  17        5.52        6.96      5.05 o 
  -5   4  17        7.02        3.60      9.66 o 
  -4   4  17       28.31       34.11      7.93 o 
  -3   4  17       12.43       13.69      4.46 o 
  -2   4  17       48.96       56.05      5.73 o 
  -1   4  17        0.39       -1.18      3.31 o 
   0   4  17        1.72       -0.38      3.29 o 
   1   4  17        1.37        2.11      3.00 o 
   2   4  17       58.49       67.02      4.77 o 
   3   4  17       31.22       36.57      3.71 o 
   4   4  17       10.19       13.95      6.45 o 
   5   4  17        0.01        2.82      6.28 o 
  -8   5  17        2.56       -1.29      5.93 o 
  -7   5  17        0.34        7.89      5.77 o 
  -6   5  17       16.66       11.26      7.66 o 
  -5   5  17       61.88       62.13      7.05 o 
  -4   5  17       48.89       61.98     16.36 o 
  -3   5  17       44.68       51.21      6.02 o 
  -2   5  17      152.87      145.76      8.31 o 
  -1   5  17       18.12       17.40      4.41 o 
   0   5  17        1.90        4.92      3.61 o 
   1   5  17        2.40        5.81      4.05 o 
   2   5  17        3.99        2.57      3.12 o 
   3   5  17        1.88        4.82      3.01 o 
   4   5  17       10.51       -3.20      6.19 o 
   5   5  17        0.00        4.30      6.62 o 
  -8   6  17       13.16        9.34      6.14 o 
  -7   6  17        2.06       -5.26      5.26 o 
  -6   6  17        0.85        1.00     10.71 o 
  -5   6  17        4.64        5.04      5.14 o 
  -4   6  17        7.09        6.17      4.86 o 
  -3   6  17       72.72       62.50      6.56 o 
  -2   6  17        0.04       -2.03      5.00 o 
  -1   6  17       31.76       36.73      5.33 o 
   0   6  17        8.21        4.47      6.52 o 
   1   6  17        0.02        1.52      3.50 o 
   2   6  17        1.19        2.71      3.29 o 
   3   6  17        0.26       -2.07      2.43 o 
   4   6  17        2.85        2.61      3.34 o 
  -7   7  17        0.00       -2.16      5.67 o 
  -6   7  17        0.91        8.26      5.74 o 
  -5   7  17        4.66        1.06      5.26 o 
  -4   7  17        8.53       12.25      5.46 o 
  -3   7  17       47.01       43.67      8.26 o 
  -2   7  17        0.68       -3.93      3.93 o 
  -1   7  17        0.73        3.02      4.15 o 
   0   7  17        3.85        9.93      8.57 o 
   1   7  17       10.18       16.65      4.55 o 
   2   7  17        2.83        4.47      3.96 o 
   3   7  17        5.83        8.77      3.09 o 
  -6   8  17        0.89        0.08      5.45 o 
  -5   8  17        3.88        0.66      5.74 o 
  -4   8  17       15.03        2.12     10.98 o 
  -3   8  17        0.54       -1.44      4.59 o 
  -2   8  17       12.04        1.95      4.76 o 
  -1   8  17       35.80       46.10      9.02 o 
   0   8  17        7.80       11.99      4.96 o 
   1   8  17       15.35       21.35      5.21 o 
   2   8  17        0.67        5.16      4.35 o 
  -4   9  17        0.01       -3.76      5.56 o 
  -3   9  17        0.22        0.56      5.36 o 
  -2   9  17        1.28        7.77      5.26 o 
  -1   9  17        5.14        1.16      6.40 o 
   0   9  17        3.86        4.79     11.73 o 
   1   9  17        0.93        1.88      8.31 o 
  -8   0  18        0.09       -3.54      7.57 o 
  -6   0  18       50.81       33.08      8.43 o 
  -4   0  18       81.59      102.06     10.68 o 
  -2   0  18      301.59      332.47     15.98 o 
   0   0  18       63.92       62.44      8.05 o 
   2   0  18       19.82       24.60      5.78 o 
   4   0  18        3.75        3.89      4.01 o 
  -9   1  18        0.89       -5.71      5.71 o 
  -8   1  18        0.09       -1.50      5.58 o 
  -7   1  18        1.93       -3.55      4.75 o 
  -6   1  18       32.77       25.59      5.66 o 
  -5   1  18       33.21       33.30      5.88 o 
  -4   1  18        0.72       -2.75      4.04 o 
  -3   1  18       68.84       66.02      6.19 o 
  -2   1  18        7.61       11.95      4.33 o 
  -1   1  18       60.22       73.37      6.01 o 
   0   1  18       34.55       30.32      8.18 o 
   1   1  18       48.77       44.04      4.84 o 
   2   1  18       30.60       38.28      7.97 o 
   3   1  18        9.73        9.25      3.29 o 
   4   1  18        3.52        3.39      2.85 o 
   5   1  18        0.98        1.09      2.65 o 
  -9   2  18       21.04       21.37      6.90 o 
  -8   2  18       14.81       21.46      8.71 o 
  -7   2  18        2.24        0.92      6.83 o 
  -6   2  18        0.55       -1.58      4.62 o 
  -5   2  18        0.53        0.87      4.64 o 
  -4   2  18        0.02        0.65      4.31 o 
  -3   2  18       20.17       20.11      4.63 o 
  -2   2  18        0.91       -0.83      7.17 o 
  -1   2  18      134.02      120.10      7.15 o 
   0   2  18      229.74      217.17      8.61 o 
   1   2  18        0.03       -1.11      5.88 o 
   2   2  18      107.21      111.66      6.21 o 
   3   2  18       44.99       41.25      4.01 o 
   4   2  18       18.59       20.38      3.01 o 
   5   2  18        4.00        6.59      5.47 o 
  -9   3  18       11.22       17.60      7.01 o 
  -8   3  18       11.26       20.63      6.81 o 
  -7   3  18        5.63        2.60      7.92 o 
  -6   3  18       11.70       21.84      5.83 o 
  -5   3  18       19.61       16.65      5.31 o 
  -4   3  18       12.13        5.15      4.52 o 
  -3   3  18      141.48      131.55      8.16 o 
  -2   3  18       32.23       32.51      4.96 o 
  -1   3  18        0.15       -0.33      3.46 o 
   0   3  18        0.01        2.15      3.47 o 
   1   3  18       51.64       56.37      4.89 o 
   2   3  18        3.54       -1.78      2.81 o 
   3   3  18       13.79       11.90      3.70 o 
   4   3  18        0.05        3.54      5.25 o 
   5   3  18        1.70        6.23      6.28 o 
  -8   4  18       15.43       22.54      7.02 o 
  -7   4  18        4.92        5.01      6.31 o 
  -6   4  18        0.00        4.92      5.26 o 
  -5   4  18       27.03       21.88      5.62 o 
  -4   4  18       18.31       21.37      5.50 o 
  -3   4  18       48.26       45.73      5.75 o 
  -2   4  18        2.41       -3.00      3.79 o 
  -1   4  18        4.90        8.56      4.44 o 
   0   4  18        0.02       -0.30      3.95 o 
   1   4  18        1.27        2.27      3.25 o 
   2   4  18       30.24       36.59      4.24 o 
   3   4  18        4.33        4.98      2.85 o 
   4   4  18        7.52       17.17      7.07 o 
  -8   5  18        0.55       -5.91      5.91 o 
  -7   5  18        1.51        1.37      8.49 o 
  -6   5  18       13.71       10.53      5.56 o 
  -5   5  18       32.99       53.65     14.15 o 
  -4   5  18        8.98        9.37      5.21 o 
  -3   5  18       64.56       73.50     15.36 o 
  -2   5  18        0.01       -2.57      3.83 o 
  -1   5  18        3.20       -3.58      4.98 o 
   0   5  18        3.42        3.45      3.52 o 
   1   5  18        0.64       -1.32      3.27 o 
   2   5  18        0.01       -1.78      3.13 o 
   3   5  18        3.25        7.38      7.30 o 
   4   5  18        0.73        1.60      6.26 o 
  -7   6  18        5.19        4.45      5.62 o 
  -6   6  18        0.26       -5.12      5.12 o 
  -5   6  18       28.26       19.44      6.04 o 
  -4   6  18        1.96        1.30      4.81 o 
  -3   6  18       13.64       11.81      5.06 o 
  -2   6  18       12.81        7.34      4.57 o 
  -1   6  18       20.53       15.37      4.92 o 
   0   6  18       20.87       22.03      4.67 o 
   1   6  18        0.61       -2.95      3.42 o 
   2   6  18        0.45        1.28      3.41 o 
   3   6  18       23.04       26.31      4.22 o 
  -6   7  18        2.70        2.82      5.69 o 
  -5   7  18       13.18       15.04      8.32 o 
  -4   7  18        0.29       -0.39      4.92 o 
  -3   7  18        2.10        2.08      4.67 o 
  -2   7  18       15.33       15.24      5.28 o 
  -1   7  18        6.40        7.11      4.62 o 
   0   7  18        7.97        8.52      4.64 o 
   1   7  18        0.80       -1.26      4.02 o 
   2   7  18        1.87       10.20      4.56 o 
  -5   8  18        2.29        6.24      6.10 o 
  -4   8  18        6.77        9.32      6.47 o 
  -3   8  18        0.63       -4.42      4.42 o 
  -2   8  18       14.16       16.98      5.67 o 
  -1   8  18        1.66        4.05      5.28 o 
   0   8  18        2.75        3.68      4.82 o 
   1   8  18        0.60       -0.41      4.49 o 
  -7   0  19        4.64       -1.91      6.88 o 
  -5   0  19       32.92       30.67      8.81 o 
  -3   0  19       21.58       20.80      6.76 o 
  -1   0  19       25.36       42.16      7.48 o 
   1   0  19       72.55       68.10      8.17 o 
   3   0  19       17.65       10.37      4.99 o 
  -8   1  19       15.76        6.10      6.24 o 
  -7   1  19       26.03       11.42      5.94 o 
  -6   1  19        2.17        0.96      6.83 o 
  -5   1  19        6.27        3.38      4.91 o 
  -4   1  19       92.10       92.76     19.40 o 
  -3   1  19        2.55        4.52      4.16 o 
  -2   1  19        7.54        8.92      4.05 o 
  -1   1  19        8.98       11.56      4.20 o 
   0   1  19       93.48       84.87      6.41 o 
   1   1  19       13.18       13.52      4.56 o 
   2   1  19        0.19        0.06      3.34 o 
   3   1  19        5.52        5.35      3.27 o 
   4   1  19        1.40        0.08      3.02 o 
  -8   2  19       10.86       22.63      6.99 o 
  -7   2  19       25.15       17.99      6.22 o 
  -6   2  19        3.57       -1.07      5.09 o 
  -5   2  19       39.76       25.41      5.80 o 
  -4   2  19       26.51       18.46     10.35 o 
  -3   2  19       37.52       35.11      5.36 o 
  -2   2  19        7.20        5.38      5.59 o 
  -1   2  19       14.70        7.69      4.77 o 
   0   2  19        0.18       -4.43      4.43 o 
   1   2  19       50.14       56.62      5.17 o 
   2   2  19        1.38        3.05      3.08 o 
   3   2  19        6.22       10.10      3.10 o 
   4   2  19        2.27        3.25      3.24 o 
  -8   3  19       50.06       53.50      8.31 o 
  -7   3  19       19.92       21.72      6.41 o 
  -6   3  19        1.11       -2.97      5.03 o 
  -5   3  19        1.48        0.55      4.82 o 
  -4   3  19        1.40        7.63      4.96 o 
  -3   3  19        2.99        2.99      5.52 o 
  -2   3  19        9.99       16.45      4.68 o 
  -1   3  19        0.01        1.36      3.78 o 
   0   3  19        0.03       -2.91      3.38 o 
   1   3  19        4.19        3.81      3.45 o 
   2   3  19        6.20        6.55      3.44 o 
   3   3  19        0.40       -2.67      2.67 o 
   4   3  19        0.22       -5.45      5.45 o 
  -7   4  19        5.36        9.68      6.12 o 
  -6   4  19       19.59       16.59      6.09 o 
  -5   4  19        8.30       11.18      7.07 o 
  -4   4  19       35.35       36.98      7.38 o 
  -3   4  19        5.50        9.96      4.51 o 
  -2   4  19       73.86       73.56      7.58 o 
  -1   4  19       17.15       19.25      4.71 o 
   0   4  19        0.04        0.57      6.41 o 
   1   4  19        1.16       -3.23      3.23 o 
   2   4  19        1.26       -2.94      2.94 o 
   3   4  19        6.49        1.41      3.08 o 
  -7   5  19        0.55       -5.74      6.20 o 
  -6   5  19       10.35        4.28      5.91 o 
  -5   5  19       44.55       54.97     16.93 o 
  -4   5  19       18.61       22.89      5.74 o 
  -3   5  19        2.23        0.65      4.36 o 
  -2   5  19        0.00       -2.36      4.20 o 
  -1   5  19        5.76        3.38      4.25 o 
   0   5  19        0.93       -3.40      3.40 o 
   1   5  19       10.94       10.20      6.17 o 
   2   5  19       17.52       18.18      5.14 o 
   3   5  19        2.43        1.87      3.18 o 
  -6   6  19        7.56       -5.42      5.42 o 
  -5   6  19        0.51        4.59      5.58 o 
  -4   6  19        1.91       -2.99      4.85 o 
  -3   6  19        0.07        2.42      4.52 o 
  -2   6  19        0.29        1.99      9.15 o 
  -1   6  19        0.42        1.06      4.10 o 
   0   6  19        5.53        3.25      4.39 o 
   1   6  19       11.00        2.50      4.15 o 
   2   6  19        1.78        0.57      3.77 o 
  -5   7  19       10.95        3.23      6.45 o 
  -4   7  19        1.19        0.03      5.50 o 
  -3   7  19        1.04       -3.72      4.41 o 
  -2   7  19       10.34       13.15      5.35 o 
  -1   7  19       30.78       29.83      5.89 o 
   0   7  19        8.20        8.79      4.76 o 
   1   7  19        1.55        5.49      5.82 o 
  -2   8  19       11.33       14.13      7.11 o 
  -8   0  20        3.39        6.50      9.24 o 
  -6   0  20        1.04        1.67      7.55 o 
  -4   0  20        0.15       -0.41      7.00 o 
  -2   0  20       56.32       61.67      8.84 o 
   0   0  20       33.74       21.14      6.88 o 
   2   0  20        0.02       -0.07      4.92 o 
  -7   1  20        0.01       -0.18      6.37 o 
  -6   1  20        4.65       -2.93      5.33 o 
  -5   1  20       10.40       16.78      5.78 o 
  -4   1  20        8.13        7.59      7.86 o 
  -3   1  20       61.26       77.78      9.16 o 
  -2   1  20       27.31       24.22     12.05 o 
  -1   1  20       62.79       78.87      6.66 o 
   0   1  20       41.89       40.36      7.40 o 
   1   1  20        3.70        3.88      6.09 o 
   2   1  20       16.66       12.35      6.84 o 
   3   1  20       15.20       15.05      3.93 o 
  -7   2  20        1.37       -5.32      5.32 o 
  -6   2  20        1.34       -3.74      5.07 o 
  -5   2  20        0.91       -3.17      4.70 o 
  -4   2  20        0.51       -2.76      5.72 o 
  -3   2  20      134.70      146.54     14.00 o 
  -2   2  20       12.95        6.87      4.63 o 
  -1   2  20        5.84       -0.49      4.22 o 
   0   2  20        9.96        6.53      4.07 o 
   1   2  20       26.99       27.48      4.56 o 
   2   2  20        2.65        0.67      3.44 o 
   3   2  20        8.45       13.25      3.57 o 
  -7   3  20        3.70        6.05      6.21 o 
  -6   3  20        3.91        3.38      5.71 o 
  -5   3  20        0.29       -2.51      4.94 o 
  -4   3  20        3.44        8.62      4.95 o 
  -3   3  20        6.01        9.98      4.84 o 
  -2   3  20       45.05       39.96      9.23 o 
  -1   3  20        0.04       -3.67      3.67 o 
   0   3  20       11.46       10.83      4.35 o 
   1   3  20        0.92        1.10      3.59 o 
   2   3  20       11.39       11.13      4.05 o 
   3   3  20        0.09        0.29      2.91 o 
  -6   4  20        5.66        5.02      5.80 o 
  -5   4  20        1.08       -2.22      5.43 o 
  -4   4  20        3.52        6.40      5.03 o 
  -3   4  20       32.16       31.58      5.93 o 
  -2   4  20        2.35       -3.52      9.28 o 
  -1   4  20        0.55       -0.81      6.03 o 
   0   4  20        3.04        7.19      4.07 o 
   1   4  20        1.59       -0.74      3.47 o 
   2   4  20       13.49       17.44      4.07 o 
  -6   5  20       19.34       28.68      8.79 o 
  -5   5  20        1.80        3.05      5.58 o 
  -4   5  20        4.20        3.66      5.14 o 
  -3   5  20        0.67       -1.53      4.34 o 
  -2   5  20        7.24        1.97      4.39 o 
  -1   5  20       25.14       28.24      8.28 o 
   0   5  20        1.09        4.51      5.66 o 
   1   5  20        9.04        9.42      4.26 o 
   2   5  20        4.53       -0.98      3.50 o 
  -5   6  20       22.95       29.85      6.94 o 
  -4   6  20        6.66        8.69      5.54 o 
  -3   6  20        0.51        4.14      4.81 o 
  -2   6  20        1.57       -0.63      4.68 o 
  -1   6  20        3.36       -3.40      4.28 o 
   0   6  20        0.89       -3.61      4.32 o 
  -7   0  21        8.80        5.88      8.91 o 
  -5   0  21        4.41        6.57      7.74 o 
  -3   0  21       97.90       98.34     11.51 o 
  -1   0  21       27.17       19.37      7.09 o 
   1   0  21        7.70       13.45      6.07 o 
  -6   1  21        0.08       -1.52      5.54 o 
  -5   1  21        0.33        7.69      5.47 o 
  -4   1  21       37.56       46.85     10.61 o 
  -3   1  21       34.93       55.49      9.70 o 
  -2   1  21       13.35       10.67      6.26 o 
  -1   1  21        3.02        0.01      4.56 o 
   0   1  21        0.20       -2.12      3.94 o 
   1   1  21        1.59        0.29      4.50 o 
   2   1  21        5.45        3.13      4.98 o 
  -6   2  21        0.02        7.22      8.91 o 
  -5   2  21        6.38        6.57      5.61 o 
  -4   2  21        4.29       12.30      5.48 o 
  -3   2  21       51.67       53.35      9.06 o 
  -2   2  21       55.33       62.01      6.69 o 
  -1   2  21        0.88        3.57      6.95 o 
   0   2  21        0.07        4.30      7.86 o 
   1   2  21        2.87       11.21      4.04 o 
   2   2  21        0.99        1.41      3.60 o 
  -6   3  21       22.85       29.86      7.13 o 
  -5   3  21       30.68       36.43      8.04 o 
  -4   3  21        7.86        7.13      5.24 o 
  -3   3  21       28.51       38.82      6.32 o 
  -2   3  21        7.98        8.89      4.80 o 
  -1   3  21        0.24       -5.06      5.06 o 
   0   3  21        0.07       -3.06      3.68 o 
   1   3  21       16.02       23.81      6.26 o 
  -5   4  21       14.35       10.57      6.13 o 
  -4   4  21        0.17       -2.48      5.72 o 
  -3   4  21       11.08       12.64      5.38 o 
  -2   4  21       10.82       17.37      5.34 o 
  -1   4  21       11.57       16.05      4.88 o 
   0   4  21        6.75        1.50      4.23 o 
   1   4  21        9.83        2.35      9.10 o 
  -4   5  21        5.62        0.28      5.12 o 
  -3   5  21       12.51       20.40      9.65 o 
  -2   5  21        3.29        0.79      7.43 o 
  -1   5  21       11.61       16.44      5.13 o 
   0   5  21       11.24        5.11      4.57 o 
  -4   0  22      110.64      126.07     13.93 o 
  -2   0  22       36.30       39.34      8.93 o 
   0   0  22        4.85        2.53      6.40 o 
  -5   1  22       39.38       48.43      7.58 o 
  -4   1  22        0.01        1.18      5.78 o 
  -3   1  22       73.49       77.14      7.48 o 
  -2   1  22       32.97       30.65      6.00 o 
  -1   1  22       10.34       12.91      5.04 o 
   0   1  22        1.70       -0.80      4.10 o 
  -5   2  22       24.56       32.17      7.10 o 
  -4   2  22        1.48       -4.85      4.85 o 
  -3   2  22       14.29       15.84      5.68 o 
  -2   2  22       22.86       32.37      6.57 o 
  -1   2  22        0.16       -4.28      4.28 o 
   0   2  22        0.39       -1.69      4.18 o 
  -4   3  22       12.39       22.34      6.38 o 
  -3   3  22       13.95       19.75     10.24 o 
  -2   3  22       15.11       12.95      5.41 o 
  -1   3  22        0.02       -4.00      4.00 o 
                                                 
